# Supplementary material for: Metabolomic networks and pathways associated with feed efficiency and related-traits in Duroc and Landrace pigs
Source: Sci Rep. 2020 Jan 14;10:255. doi: 10.1038/s41598-019-57182-4 (PMC6959238; doi:10.1038/s41598-019-57182-4)
Supplement: Supplementary file 2 — Dataset 1. [file 41598_2019_57182_MOESM2_ESM.xlsx]

## Sheet: Descriptive statistics
Metabolomic networks and pathways associated with feed efficiency and related-traits in Duroc and Landrace pigs
Victor Adriano Okstoft Carmelo, Priyanka Banerjee, Wellison Jarles da Silva Diniz, and Haja Kadarmideen
Supplementary Table S1: Descriptive statistics of the phenotypic traits from Duroc and Landrace evaluated for feed efficiency related-traits. *values represent mean + standard deviation.
Traits	Abbreviations	Unit	Duroc*	Landrace*
Feed consumed	FC	kg/day	128.22 + 16.85	133.54 + 23.81
Feed efficiency	FE		0.51 + 0.02	0.48 + 0.02
Age	Age	days	125.12 + 3.12	136.94 + 3.18
Daily gain	DG	kg/day	0.77 + 0.07	0.69 + 0.08
Delta weight	DW	kg	65.08 + 8.09	63.36 + 10.93
