# Supplementary material for: Metabolomic networks and pathways associated with feed efficiency and related-traits in Duroc and Landrace pigs
Source: Sci Rep. 2020 Jan 14;10:255. doi: 10.1038/s41598-019-57182-4 (PMC6959238; doi:10.1038/s41598-019-57182-4)
Supplement: Supplementary file 3 — Dataset 2. [file 41598_2019_57182_MOESM3_ESM.xlsx]

## Sheet: Duroc1
Metabolomic networks and pathways associated with feed efficiency and related-traits in Duroc and Landrace pigs
Victor Adriano Okstoft Carmelo, Priyanka Banerjee, Wellison Jarles da Silva Diniz, and Haja Kadarmideen
Supplementary Table S2: List of annotated known metabolites for FE, EDG, TDG, DG, and RFI in Duroc and Landrace. Spreadsheet tabs are divided into different breeds and two time points. *p-values < 0.05.
Feed efficiency					Early daily gain					Testing daily gain					Daily gain					Residual feed intake
Metabolite	Molecular mass	Retention time	p-value*		Metabolite	Molecular mass	Retention time	p-value*		Metabolite	Molecular mass	Retention time	p-value*		Metabolite	Molecular mass	Retention time	p-value*		Metabolite	Molecular mass	Retention time	p-value*
Phenylalanine	166086	5,21	0.00577562		Propionylcarnitine	218139	4,59	0.0166685		Carnitine	162113	1,44	0.020443		(3-Carboxypropyl)trimethylammonium	146117	1,63	0.00705315		Phenylalanine	166086	5,21	0.00515521
Indoleacrylic acid	188071	5,7	0.048687		Indoleacrylic acid	188071	5,7	0.0428205		Benzophenone	205059	1,27	0.0232475		Ornithine	131082	1,22	0.0444471		Indoleacrylic acid	188071	5,7	0.0385465
LysoPC(16:0)	496,34	9,42	0.0372807		1-methylhistamine	126102	1,21	0.0247585		4-METHYLOCTANE	151144	1,47	0.00917039		Lactic acid	89023	2,29	0.0475686		1-(9Z-Octadecenoyl)-sn-glycero-3-phosphocholine	522356	9,8	0.0170604
1-(9Z-Octadecenoyl)-sn-glycero-3-phosphocholine	522356	9,8	0.0211928		Mesitylene	143082	1,62	0.00471199		Cyclohexylamine	100112	5,69	0.0191692		Mesitylene	143082	1,62	0.00375757		Arginine	173104	1,24	0.0199872
Arginine	173104	1,24	0.0299434		Creatine	154059	1,54	0.0400583		3-methylene-indolenine	130065	6,87	0.000444107		PHENYLUREA	137071	1,51	0.0365725		Pyridoxamine	191077	1,15	0.00257142
Pyridoxamine	191077	1,15	0.00528313		2-piperidinone	100076	1,61	0.00542634		Phensuximide	190086	6,87	0.000407287		3-amino-2-piperidone	115087	1,77	0.0292058		PHENYLUREA	137071	1,51	0.0412538
PHENYLUREA	137071	1,51	0.0438799		Dicyclohexyl disulfide	231123	2,01	0.0279969		12-ketodeoxycholic acid	413267	7,92	0.0255075		2-piperidinone	100076	1,61	0.0237267		2-pyrrolidineacetic acid	130086	2,23	0.0191829
1-Isopropyl-3-methylbenzene	157097	1,77	0.0392738		2,6-dimethylpyrazine	131056	6,58	0.0103174		Eleutheroside b1	383,1	1,25	0.0448811		4-guanidinobutanoic acid	146091	3,15	0.00833617		(r)c(r)s-s-propylcysteine sulfoxide	180069	1,94	0.0332959
2-pyrrolidineacetic acid	130086	2,23	0.0112292		4-(2-furanylmethylene)-3,4-dihydro-2h-pyrrole	148076	6,38	0.0149635		(s)-spirobrassinin	249019	4,54	0.0170139		5-methylcytosine	126066	4,47	0.0397279		2-hydroxycinnamic acid	165055	4,29	0.0465561
(r)c(r)s-s-propylcysteine sulfoxide	180069	1,94	0.0148199		Cohulupone	319,19	7,2	0.0261225		Ketoleucine	129055	5,89	0.015013		Isobutyryl-l-carnitine	232154	5,26	0.0399038		3-indolebutyric acid	226082	4,28	0.0430893
Glycerophosphocholine	280092	4,56	0.00381		Cavipetin c	389268	7,76	0.00354935		2-hydroxynevirapine	281,1	5,78	6.8873e-05		Cyclohexylamine	100112	5,69	0.0270298		Glycerophosphocholine	280092	4,56	0.0059668
4-pyridoxic acid	184061	4,88	0.00391076		Mg(22:2(13z,16z)/0:0/0:0)	433326	8	0.000305852		Dantron	263035	5,74	0.0456049		2,6-dimethylpyrazine	131056	6,58	0.0102554		4-pyridoxic acid	184061	4,88	0.00260229
1H-Indole-3-carboxaldehyde	146,06	5,71	0.0381674		Lysopc(14:1(9z))	488275	7,98	0.00988251		Beta-guanidinopropionic acid	130058	5,78	0.0181753		N,n'-diacetylchitobiosyldiphosphodolichol	803234	7,47	0.0135638		1H-Indole-3-carboxaldehyde	146,06	5,71	0.0267819
10-hydroxy-2,8-decadiene-4,6-diynoic acid	177055	6,06	0.0233717		Ethionamide	189046	2,2	0.040924		Neodiospyrin	375087	5,82	0.000280972		12-ketodeoxycholic acid	413267	7,92	0.020892		Methyl n-methylanthranilate	166086	5,98	0.0474494
Lysopc(15:0)	482324	9,01	0.0365563		Nicotinuric acid	179045	4,9	0.0415682		Theogallin	343,07	5,82	0.040719		Mg(22:2(13z,16z)/0:0/0:0)	433326	8	0.0346166		Lysope(0:0/20:1(11z))	508,34	9,3	0.0285833
Lysope(0:0/20:1(11z))	508,34	9,3	0.0271371		2-pyrocatechuic acid	153022	5,52	0.024938		Taraxacolide 1-o-b-d-glucopyranoside	427129	5,82	0.0395295		Lysopc(14:1(9z))	488275	7,98	0.0130654		Lysopc(16:0)	518322	9,6	0.0215588
Lysopc(16:0)	518322	9,6	0.019229		3,3'-thiobispropanoic acid	177022	6,41	0.0273886		P-cresol sulfate	187006	6,12	0.0275879		2-Furancarboxaldehyde	95013	1,27	0.0466896		Lysopc(20:3(5z,8z,11z))	546355	9,91	0.0467405
Choline	104107	9,78	0.0155498		5-methylthioribose	179037	6,47	0.0414278		Oxalosuccinic acid	189003	6,11	0.0470011		1-(malonylamino)cyclopropanecarboxylic acid	186045	2,23	0.032662		Choline	104107	9,78	0.0169892
Flavidulol c	515314	9,78	0.00895744		Nobiletin	401124	7,16	0.00028052		Ascorbic acid	175024	6,17	0.0270711		Chlorphenesin	201034	2,2	0.0239512		Flavidulol c	515314	9,78	0.0137079
Lysope(0:0/20:0)	510356	10,36	0.027592		Glycoursodeoxycholic acid	448307	7,61	0.0346076		CITRAZINIC ACID	154017	6,3	0.0331683		(s)-spirobrassinin	249019	4,54	0.0322761		Lysope(0:0/20:0)	510356	10,36	0.0410556
Lysopc(18:1(9z))	544338	10,1	0.0266993		1b,3a,7a-trihydroxy-5b-cholanoic acid	407282	7,64	0.0325036		3-indolepropionic acid	188071	6,87	0.000238811		2-hydroxynevirapine	281,1	5,78	0.0240179		Lysopc(18:1(9z))	544338	10,1	0.0242387
Lysopc(22:4(7z,10z,13z,16z))	572371	10,33	0.0386498		Annocherin a	405266	7,71	0.0339089		Flurandrenolide	435218	6,96	0.036839		Neodiospyrin	375087	5,82	0.0071866		2-Furancarboxaldehyde	95013	1,27	0.0237829
2-Furancarboxaldehyde	95013	1,27	0.0267354		9'-carboxy-alpha-chromanol	389269	7,91	0.0272469		9'-carboxy-alpha-chromanol	389269	7,91	0.0396383		2-pyrocatechuic acid	153022	5,52	0.0354996		Debrisoquine	174106	1,24	0.0481236
Citreoviridin a	401196	4,3	0.000360463		Ganoderenic acid e	527261	7,99	0.0322718							P-cresol sulfate	187006	6,12	0.0288086		Citreoviridin a	401196	4,3	0.000725014
7-Chloro-3,4',5,6,8-pentamethoxyflavone	429074	5,21	0.00110601												Oxalosuccinic acid	189003	6,11	0.0204983		(1r*,3r*,3's*)-1,2,3,4-tetrahydro-1-(2-thio-3-pyrrolidinyl)-beta-carboline-3-carboxylic acid	314097	4,12	0.0409487
S-(2,2-Dichloro-1-hydroxy)ethyl glutathione	420043	5,21	0.00467675												Ascorbic acid	175024	6,17	0.0350801		7-Chloro-3,4',5,6,8-pentamethoxyflavone	429074	5,21	0.00168007
3-(4-hydroxyphenyl)prop-2-enal	147044	5,21	0.0223784												3,3'-thiobispropanoic acid	177022	6,41	0.00212283		S-(2,2-Dichloro-1-hydroxy)ethyl glutathione	420043	5,21	0.00414633
Proanthocyanidin a2	575118	5,98	0.0218523												Diphenyl disulfide	217017	6,49	0.0116582		3-(4-hydroxyphenyl)prop-2-enal	147044	5,21	0.0168181
Mangiferin	421,08	5,99	0.00670321												3'-geranyl-2',3,4,4'-tetrahydroxychalcone	407191	6,73	0.0377855		Proanthocyanidin a2	575118	5,98	0.00897268
Flurandrenolide	435218	6,96	0.0369581												Mozambioside	507223	7,07	0.00461172		Mangiferin	421,08	5,99	0.00202484
															5-l-glutamyl-taurine	253,05	6,91	0.0278646		Flurandrenolide	435218	6,96	0.0246198
															9'-carboxy-alpha-chromanol	389269	7,91	0.00513444

## Sheet: Duroc2
Feed efficiency					Early daily gain					Testing daily gain					Daily gain					Residual feed intake
Metabolite	Molecular mass	Retention time	p-value*		Metabolite	Molecular mass	Retention time	p-value*		Metabolite	Molecular mass	Retention time	p-value*		Metabolite	Molecular mass	Retention time	p-value*		Metabolite	Molecular mass	Retention time	p-value*
Acetaminophen	152071	5,66	0.0225044		Monosaccharide	203053	1,47	0.0178788		Xanthine	151026	4,79	0.00140861		Carnitine	162113	1,44	0.0343654		Acetaminophen	152071	5,66	0.015857
Cytidine	242079	3,74	0.0104576		Amphetamine	158092	1,26	0.0264346		Lactic acid	89023	2,29	0.00952835		Xanthine	151026	4,79	0.033096		Cytidine	242079	3,74	0.0242582
Thymidine	241082	5,03	0.00150952		3-methylcyclohexanethiol	131093	1,25	0.0405487		Triammonium citric acid	247,14	4,16	0.0481175		Lactic acid	89023	2,29	0.0175814		Thymidine	241082	5,03	0.0069068
N6,n6,n6-trimethyl-l-lysine	189,16	1,22	0.0335992		(s)-actinidine	148114	1,32	0.0321066		Dimethylglycine	102055	1,26	0.0289257		(s)-actinidine	148114	1,32	0.0336359		2-Methyl-3-phenylpropanal	171077	1,8	0.0126157
1-methylhistamine	126102	1,21	0.0348978		Benzophenone	205059	1,27	0.00818123		Acetoacetic acid	101023	1,27	0.0472773		4-METHYLOCTANE	151144	1,47	0.0272636		Glutaral	101,06	2,06	0.0437057
2-Methyl-3-phenylpropanal	171077	1,8	0.00589439		4-METHYLOCTANE	151144	1,47	0.00410736		Debrisoquine	174106	1,24	0.0173789		5-methylthioribose	181053	2,16	0.0281489		Pirbuterol	241155	4,52	0.0414922
Glutaral	101,06	2,06	0.0341455		Pi-methylimidazoleacetic acid	141066	1,76	0.0141217		D-erythro-D-galacto-Octitol	241091	1,25	0.0230968		3-(carboxymethylamino)propanoic acid	147,06	6,26	0.0466436		Sudachiin b	689171	5,7	0.0407972
Pirbuterol	241155	4,52	0.0199127		13-oxocryptopine	384144	1,49	0.0437347		Erythronic acid	135,03	1,52	0.0473621		(23s,24s)-17,23-epoxy-24,29-dihydroxy-27-norlanost-8-ene-3,15-dione	473325	7,76	0.0304532		Tetracosahexaenoic acid	357278	7,99	0.0451336
Sudachiin b	689171	5,7	0.0156159		Prolyl-hydroxyproline	229118	2,02	0.00988901		Alpha-hydrojuglone 4-o-b-d-glucoside	337094	1,36	0.040905		Valyl-glycine	173092	1,77	0.0375162		12-ketodeoxycholic acid	413267	7,92	0.0301283
Tetracosahexaenoic acid	357278	7,99	0.0298421		Phentermine	172108	2,06	0.0202954		Aminoadipic acid	160061	1,5	0.000607077		Aminoadipic acid	160061	1,5	0.000414868		Cavipetin c	389268	7,76	0.00612266
Cholic acid	431276	7,89	0.0343032		1,2-dihydroxy-3-keto-5-methylthiopentene	163043	2,06	0.0148572		Homocysteinesulfinic acid	166018	1,5	0.0481132		Trimethadione	142,05	1,5	0.0107797		L-glutamine	145061	1,29	0.0169951
12-ketodeoxycholic acid	413267	7,92	0.0176481		Methylpyrazine	95,06	1,91	0.00574309		1-(malonylamino)cyclopropanecarboxylic acid	186045	2,23	0.00747442		1-(malonylamino)cyclopropanecarboxylic acid	186045	2,23	0.0309231		Acetoacetic acid	101023	1,27	0.0494651
Cavipetin c	389268	7,76	0.00215611		5-methylthioribose	181053	2,16	0.00513829		Valine	116071	1,9	0.0111282		Isoplumbagin	187041	2,39	0.0241089		Indole-3-carbinol	146064	1,21	0.0181366
L-glutamine	145061	1,29	0.014851		Cinnamaldehyde	155045	2,91	0.015937		Isoplumbagin	187041	2,39	0.00615554		Ketoleucine	129055	5,89	0.0151001		5-aminolevulinic acid	130055	1,39	0.00729692
Acetoacetic acid	101023	1,27	0.0208808		1-methylinosine	305085	5,04	0.0193092		Acetohexamide	323109	4,02	0.0340223		Dantron	263035	5,74	0.00955962		Erythronic acid	135,03	1,52	0.0481738
Indole-3-carbinol	146064	1,21	0.0192948		N,n'-diacetylchitobiosyldiphosphodolichol	803234	7,47	0.0108418		Galantamine	286142	3,88	0.00438743		Neodiospyrin	375087	5,82	0.00293302		1-methylnaphthalene	141066	1,53	0.0249297
Valyl-glycine	173092	1,77	0.0270008		Lysopc(16:0)	518322	9,6	0.0428679		Tinidazole	246056	4,16	0.011509		Theogallin	343,07	5,82	0.0447144		Ethionamide	189046	2,2	0.0354182
5-aminolevulinic acid	130055	1,39	0.00207398		Choline	104107	9,78	0.040766		Catechol 1-o-sulphate	188985	4,42	0.00588751		2-pyrocatechuic acid	153022	5,52	0.00215633		Galantamine	286142	3,88	0.0451132
1-methylnaphthalene	141066	1,53	0.0113589		L-glutamine	145061	1,29	0.00324223		Methionine sulfoxide	164042	4,29	0.0434267		Carmustine	212001	6,03	0.039131		5-Sulfo-1,3-benzenedicarboxylic acid	246993	5,21	0.0101769
Ethionamide	189046	2,2	0.0146182		Indole-3-carbinol	146064	1,21	0.0207859		Aminosalicylic acid	152032	4,4	0.01243		2-pyrocatechuic acid	153018	6,15	0.0126758		S-(2,2-Dichloro-1-hydroxy)ethyl glutathione	420043	5,21	0.0197551
Galantamine	286142	3,88	0.017337		1-methylnaphthalene	141066	1,53	0.0283201		Lanthionine ketimine	188001	4,57	0.0241286		Pyrocatechol	109029	6,15	0.0110321		Ketoleucine	129055	5,89	0.0349058
Tinidazole	246056	4,16	0.038456		Aminoadipic acid	160061	1,5	0.0158137		(s)-spirobrassinin	249019	4,54	0.00652036		CITRAZINIC ACID	154017	6,3	0.00868151		2-hydroxynevirapine	281,1	5,78	0.017317
Deoxyuridine	227067	4,67	0.045674		Trimethadione	142,05	1,5	0.0108595		Catechol 1-o-sulphate	188985	5,38	0.00234281		3,3'-thiobispropanoic acid	177022	6,41	0.0010727		2-pyrocatechuic acid	153018	6,15	0.0225272
(s)-spirobrassinin	249019	4,54	0.0397071		2-pyrocatechuic acid	153022	5,52	0.0145108		Allithiamine	353108	5,21	0.0243932		5-methylthioribose	179037	6,47	0.00632844		Pyrocatechol	109029	6,15	0.0138177
5-Sulfo-1,3-benzenedicarboxylic acid	246993	5,21	0.0154049		3,3'-thiobispropanoic acid	177022	6,41	0.0298391		Pyrocatechol	109028	5,37	0.000480745		2-methylglutaric acid	145048	6,61	0.0126461		Sodium glycocholate	464302	7,19	0.0459845
S-(2,2-Dichloro-1-hydroxy)ethyl glutathione	420043	5,21	0.0309949		5-methylthioribose	179037	6,47	0.0358301		Samin	249079	5,25	0.00291067		Androsterone glucuronide	465249	7,36	0.00617668		Cholesterol sulfate	465306	7,1	0.0411252
Ketoleucine	129055	5,89	0.00776672							Ketoleucine	129055	5,89	7.30356e-05							Glycoursodeoxycholic acid	448307	7,61	0.00723203
2-hydroxynevirapine	281,1	5,78	0.00840352							Thiodiacetic acid	172,99	5,68	0.0253116							Lithocholyltaurine	482293	7,57	0.0131554
2-pyrocatechuic acid	153018	6,15	0.00779467							5-hydroxypentanoic acid	117055	5,7	0.021111
Aloesol	233084	6,14	0.0273461							4-methoxyphenylethanol sulfate	247028	5,79	0.0293515
Pyrocatechol	109029	6,15	0.00520127							2-hydroxynevirapine	281,1	5,78	0.00921313
Dihydromelilotoside	327108	6,75	0.0395803							Dantron	263035	5,74	0.000394651
Cis-acetylacrylate	113023	6,75	0.0279312							Beta-guanidinopropionic acid	130058	5,78	0.0109655
Sodium glycocholate	464302	7,19	0.0219324							Silymonin	491131	5,55	0.00121794
Cholesterol sulfate	465306	7,1	0.0262557							Neodiospyrin	375087	5,82	6.702e-06
Glycoursodeoxycholic acid	448307	7,61	0.00135477							Theogallin	343,07	5,82	0.00169677
Tauroursodeoxycholic acid	498287	7,41	0.0231533							2-pyrocatechuic acid	153022	5,52	0.0224252
Cholesterol sulfate	465305	7,47	0.0311003							Taraxacolide 1-o-b-d-glucopyranoside	427129	5,82	0.000491279
Lithocholyltaurine	482293	7,57	0.00630793							Pyridoxine 5'-phosphate	248031	5,79	0.0464337
Lysope(0:0/20:3(5z,8z,11z))	502293	8,72	0.0367077							Carmustine	212001	6,03	0.00793505
										2-pyrocatechuic acid	153018	6,15	2.96875e-05
										Aloesol	233084	6,14	0.00411994
										P-cresol	107049	6,23	0.0194543
										Pyrocatechol	109029	6,15	3.09146e-05
										CITRAZINIC ACID	154017	6,3	0.000160861
										3,3'-thiobispropanoic acid	177022	6,41	0.0122471
										Bergaptol	201022	6,53	0.00379363
										Thorium	231032	6,8	0.0150706
										Dihydromelilotoside	327108	6,75	0.000964257
										S-furanopetasitin	431192	6,88	0.0191721
										5-methylthioribose	179037	6,47	0.0340333
										5-Ethynyl-5'-(1-propynyl)-2,2'-bithiophene	229017	6,61	0.00880049
										D-erythrose 4-phosphate	199006	6,45	0.000927062
										Diphenyl disulfide	217017	6,49	0.020689
										Cis-acetylacrylate	113023	6,75	0.000657546
										Phenylacetaldehyde	119049	6,46	0.000942031
										2-methylglutaric acid	145048	6,61	0.00197517
										3-indolepropionic acid	188071	6,87	0.00134785
										Spironolactone	415197	7,22	0.029718
										Triacetin	219087	7,17	0.0228813
										7,11-bisdeacetylvaltrate 7-(3-methylpentanoate) 11-(3-hydroxy-3-methylbutanoate)	493244	7,31	0.01227
										Hordatine b	579301	7,17	0.0223696
										Androsterone glucuronide	465249	7,36	0.0173337
										Cholesterol sulfate	465306	7,1	0.00368248
										Tauroursodeoxycholic acid	498287	7,41	0.0243051
										Rhodamine B	443229	7,48	0.0149001
										Ganoderenic acid e	527261	7,99	0.00941776
										Lysope(0:0/20:3(5z,8z,11z))	502293	8,72	0.00895775

## Sheet: Landrace1
Feed efficiency					Early daily gain					Testing daily gain					Daily gain					Residual feed intake
Metabolite	Molecular mass	Retention time	p-value*		Metabolite	Molecular mass	Retention time	p-value*		Metabolite	Molecular mass	Retention time	p-value*		Metabolite	Molecular mass	Retention time	p-value*		Metabolite	Molecular mass	Retention time	p-value*
Nicotine amide	123,05	4,42	0.0212991		Thiamine	122071	2,39	0.00793338		L-2-amino-3-Methylenehexanoic acid	166084	1,6	0.0318438		Thiamine	122071	2,39	0.0300594		Nicotine amide	123,05	4,42	0.0433635
Sorbitol/manitol	181071	1,27	0.028032		Cotinine	177102	4,94	0.0320532		Isobutyryl-l-carnitine	232154	5,26	0.00205314		Methionine	148043	2,46	0.0156967		Sorbitol/manitol	181071	1,27	0.0424817
Riboflavine	375134	6,1	0.0282454		2,6-Dimethylocta-5,7-dien-2-ol	177123	1,19	0.0401124		3-indoleacetonitrile	157077	5,71	0.0489755		2-tridecanone	221186	1,33	0.0439213		4-(3-pyridyl)-3-butenoic acid	186052	6,31	0.00619422
4-(3-pyridyl)-3-butenoic acid	186052	6,31	0.00803784		2-tridecanone	221186	1,33	0.0350217		Glycocholic acid	466317	7,46	0.0229106		1-methylhistamine	126102	1,21	0.0321011		4-(2-furanylmethylene)-3,4-dihydro-2h-pyrrole	148076	6,38	0.0474532
4-(2-furanylmethylene)-3,4-dihydro-2h-pyrrole	148076	6,38	0.0473991		Methyl methylthio selenide	164929	1,13	0.00709291		(22e, 24x)-ergosta-4,6,8,22-tetraen-3-one	415298	7,75	0.0448877		Paramethadione	158081	1,77	0.0354349		L-threonine	118,05	1,24	0.00894537
L-threonine	118,05	1,24	0.00998972		1-methylhistamine	126102	1,21	0.0472108		Lysopc(14:1(9z))	488275	7,98	0.0440707		Phentermine	172108	2,06	0.0384154		Flurbiprofen	243082	1,25	0.0259298
Flurbiprofen	243082	1,25	0.0312914		Paramethadione	158081	1,77	0.00240337		L-threonine	118,05	1,24	0.0455696		Glycerophosphocholine	280092	4,56	0.0409395		Fenamiphos	302,1	1,26	0.013852
Fenamiphos	302,1	1,26	0.00455287		2-dodecenal	205155	1,39	0.0275582		Debrisoquine	174106	1,24	0.0261359		Isobutyryl-l-carnitine	232154	5,26	0.0127251		Valyl-glycine	173092	1,77	0.0240259
Valyl-glycine	173092	1,77	0.0194815		3-amino-2-piperidone	115087	1,77	0.0224079		D-erythro-D-galacto-Octitol	241091	1,25	0.027985		Glycocholic acid	466317	7,46	0.030505		Aminoadipic acid	160061	1,5	0.0467268
Adrenochrome	178,05	6,32	0.0455281		Indoleacetaldehyde	160076	4,94	0.0370964		Valine	116071	1,9	0.00879987		Beta-citraurin	433314	7,51	0.0474408		Mozambioside	507223	7,07	0.0198339
Mozambioside	507223	7,07	0.0451457		N1-methyl-2-pyridone-5-carboxamide	153066	4,77	0.0418193		Citreoviridin a	401196	4,3	0.0434083		Chenodeoxyglycocholic acid	450318	7,51	0.0216313		Cholesterol sulfate	465306	7,1	0.00208432
Cholesterol sulfate	465306	7,1	0.00486596		Glycerophosphocholine	280092	4,56	0.040273		(r)-2-nitro-p-mentha-1,5-diene	180106	4,29	0.0135131		(22e, 24x)-ergosta-4,6,8,22-tetraen-3-one	415298	7,75	0.0371108		1b,3a,7a-trihydroxy-5b-cholanoic acid	407282	7,64	0.00625953
1b,3a,7a-trihydroxy-5b-cholanoic acid	407282	7,64	0.0201296		N,n'-diacetylchitobiosyldiphosphodolichol	803234	7,47	0.00184137		2-hydroxycinnamic acid	163045	4,53	0.0482178		Lysopc(14:1(9z))	488275	7,98	0.0230084		Annocherin a	405266	7,71	0.010258
Annocherin a	405266	7,71	0.0115012		Chenodeoxyglycocholic acid	450318	7,51	0.0471966		1-(Methylthio)ethyl 2-propenyl disulfide	203001	5,9	0.00595082		Debrisoquine	174106	1,24	0.0311007		Chenodeoxycholic acid	391283	7,93	0.003697
Chenodeoxycholic acid	391283	7,93	0.00447292		L-Xylonic acid	165,04	1,22	0.0249304		Silymonin	491131	5,55	0.0108216		Valine	116071	1,9	0.0123475		Ganoderenic acid e	527261	7,99	0.00529857
Ganoderenic acid e	527261	7,99	0.00581213		Erythronic acid	135,03	1,52	0.016607		3,3'-thiobispropanoic acid	177022	6,41	0.0205749		Citreoviridin a	401196	4,3	0.0116152		2,3-secoporrigenin	459273	7,99	0.00372634
2,3-secoporrigenin	459273	7,99	0.00406826		Valine	116071	1,9	0.043553		Bergaptol	201022	6,53	0.0324439		(r)-2-nitro-p-mentha-1,5-diene	180106	4,29	0.0186016
					Chlorphenesin	201034	2,2	0.0406529		5-methylthioribose	179037	6,47	0.0242006		(s)-spirobrassinin	249019	4,54	0.00867418
					Citreoviridin a	401196	4,3	0.0397864		Loratadine	381137	6,66	0.0383119		S-(2,2-Dichloro-1-hydroxy)ethyl glutathione	420043	5,21	0.0406676
					Catechol 1-o-sulphate	188985	4,42	0.0247813		2-methoxy-estradiol-17b 3-glucuronide	477216	6,81	0.0199334		Ketoleucine	129055	5,89	0.00116633
					(s)-spirobrassinin	249019	4,54	0.00244907		Estrone sulfate	349111	6,99	0.00857958		1-(Methylthio)ethyl 2-propenyl disulfide	203001	5,9	0.0103215
					S-(2,2-Dichloro-1-hydroxy)ethyl glutathione	420043	5,21	0.045053		Androsterone glucuronide	465249	7,36	0.0357999		Paracetamol sulfate	230012	5,84	0.0258355
					Ketoleucine	129055	5,89	0.000547974							5-hydroxypentanoic acid	117055	5,7	0.00342321
					1-(Methylthio)ethyl 2-propenyl disulfide	203001	5,9	0.0309666							2-hydroxynevirapine	281,1	5,78	0.0485826
					Paracetamol sulfate	230012	5,84	0.0425083							Busulfan	245014	5,69	0.0377268
					5-hydroxypentanoic acid	117055	5,7	0.00492581							Silymonin	491131	5,55	0.00482358
					2-hydroxynevirapine	281,1	5,78	0.0030584							Neodiospyrin	375087	5,82	0.00150626
					Beta-guanidinopropionic acid	130058	5,78	0.0485869							Theogallin	343,07	5,82	0.000447422
					Busulfan	245014	5,69	0.0459459							Taraxacolide 1-o-b-d-glucopyranoside	427129	5,82	0.00139102
					Neodiospyrin	375087	5,82	1.67472e-05							Orsellinic acid	167037	6,23	0.0313559
					Theogallin	343,07	5,82	2.5488e-05							Ascorbic acid	175024	6,17	0.0206508
					Taraxacolide 1-o-b-d-glucopyranoside	427129	5,82	0.000286167							5-methylthioribose	179037	6,47	0.00456351
					Orsellinic acid	167037	6,23	0.0341369							Loratadine	381137	6,66	0.00776305
					5-methylthioribose	179037	6,47	0.0336432							2-methoxy-estradiol-17b 3-glucuronide	477216	6,81	0.0190835
					Acetylcysteine	162022	6,74	0.0405802							Acetylcysteine	162022	6,74	0.047683
					Estrone sulfate	349111	6,99	0.0130557							Estrone sulfate	349111	6,99	0.00125436
					Androsterone glucuronide	465249	7,36	0.0211413							Amisulpride	368161	7,26	0.0350611
															Androsterone glucuronide	465249	7,36	0.0185773

## Sheet: Landrace2
Feed efficiency					Early daily gain					Testing daily gain					Daily gain					Residual feed intake
Metabolite	Molecular mass	Retention time	p-value*		Metabolite	Molecular mass	Retention time	p-value*		Metabolite	Molecular mass	Retention time	p-value*		Metabolite	Molecular mass	Retention time	p-value*		Metabolite	Molecular mass	Retention time	p-value*
Disaccharide	365105	1,48	0.0309818		5-Methyl-5,6-Dihydrouracil	129066	1,43	0.0367826		Glutamic acid	148,06	1,27	0.0217393		Glutamic acid	148,06	1,27	0.016317		1-Myristoyl-sn-glycero-3-phosphocholine	468309	8,55	0.0309979
1-Myristoyl-sn-glycero-3-phosphocholine	468309	8,55	0.0461282		Leucyl-methionine	263146	1,54	0.0239627		Leucyl-methionine	263146	1,54	0.0495015		Alanine	90055	1,54	0.0283102		Sorbitol/manitol	181071	1,27	0.0465966
Sorbitol/manitol	181071	1,27	0.0122947		Indoleacrylic acid	188071	5,7	0.0423008		Indoleacrylic acid	188071	5,7	0.0456586		(3-Carboxypropyl)trimethylammonium	146117	1,63	0.0494362		L-cyclo(Alanylglycyl)	151048	1,22	0.0152378
L-cyclo(Alanylglycyl)	151048	1,22	0.0162429		Pyridoxamine	191077	1,15	0.0388345		Spermidine	146165	1,05	0.02754		5-Methyl-5,6-Dihydrouracil	129066	1,43	0.0302506		1-pyrroline-4-hydroxy-2-carboxylate	152032	1,22	0.0279219
1-pyrroline-4-hydroxy-2-carboxylate	152032	1,22	0.0269784		Alnustone	285127	1,54	0.023987		Alnustone	285127	1,54	0.0290891		Leucyl-methionine	263146	1,54	0.00203958		2,3-diaminosalicylic acid	191,04	1,24	0.0439435
2,3-diaminosalicylic acid	191,04	1,24	0.0325476		Deoxycytidine	228098	1,87	0.0358061		L-2-amino-3-Methylenehexanoic acid	166084	1,6	0.0134734		isoleucyl-proline	229155	4,58	0.0425493		5-ethyl-2-methyloxazole	112076	1,77	0.0371694
5-ethyl-2-methyloxazole	112076	1,77	0.0139714		Threoninyl-isoleucine	233,15	2,34	0.0042116		2-Methyl-3-phenylpropanal	171077	1,8	0.0268638		Indoleacrylic acid	188071	5,7	0.01705		Ergothioneine	230096	1,75	0.0305539
Ergothioneine	230096	1,75	0.0346176		Eprosartan	447134	5,7	0.0256455		Threoninyl-isoleucine	233,15	2,34	0.0302108		Pyridoxamine	191077	1,15	0.0109898		4-METHYLOCTANE	151144	1,47	0.0123639
4-METHYLOCTANE	151144	1,47	0.0039097		1H-Indole-3-carboxaldehyde	146,06	5,71	0.0407592		Erysopine	286143	4,15	0.0149212		L-cyclo(Alanylglycyl)	151048	1,22	0.0445199		M-aminobenzoic acid	160035	1,49	0.00232335
M-aminobenzoic acid	160035	1,49	0.000393887		Metyrosine	218081	5,71	0.0128558		3-hydroxyanthranilic acid	154,05	4,68	0.0379405		Spermidine	146165	1,05	0.00717168		13-oxocryptopine	384144	1,49	0.0385127
13-oxocryptopine	384144	1,49	0.0209416		Debrisoquine	174106	1,24	0.0121336		2-(hydroxyamino)benzene-1-carboximidic acid	175048	4,68	0.0459952		Alnustone	285127	1,54	0.00248332		2-piperidinone	100076	1,61	0.00746259
Paramethadione	158081	1,77	0.0243407		Aminoadipic acid	160061	1,5	0.0369298		Aprobarbital	211108	5,09	0.0316949		2-Methyl-3-phenylpropanal	171077	1,8	0.0277158		Lysyl-valine	246181	1,4	0.0386719
3-amino-2-piperidone	115087	1,77	0.0373875		Trimethadione	142,05	1,5	0.0472311		Eprosartan	447134	5,7	0.00797579		1,2-dihydroxy-3-keto-5-methylthiopentene	163043	2,06	0.034174		Deoxycytidine	228098	1,87	0.00630476
2-piperidinone	100076	1,61	0.00473735		Valine	116071	1,9	0.0309194		1H-Indole-3-carboxaldehyde	146,06	5,71	0.0355699		Deoxycytidine	228098	1,87	0.0402714		4-Hydroxy-2-butenoic acid gamma-lactone	85028	2,96	0.0463662
Lysyl-valine	246181	1,4	0.012735		Catechol 1-o-sulphate	188985	5,38	0.0430575		3-indoleacetonitrile	157077	5,71	0.027617		Threoninyl-isoleucine	233,15	2,34	0.00165117		4-guanidinobutanoic acid	146091	3,15	0.0161437
Deoxycytidine	228098	1,87	0.00427602		Allithiamine	353108	5,21	0.0401258		Sudachiin b	689171	5,7	0.00202838		5-methyldeoxycytidine	264095	4,57	0.0307612		Deoxycytidine	228097	4,27	0.0199161
4-guanidinobutanoic acid	146091	3,15	0.009761		1-(Methylthio)ethyl 2-propenyl disulfide	203001	5,9	0.0339491		Metyrosine	218081	5,71	0.0274909		Eprosartan	447134	5,7	0.00765455		1H-Indole-3-carboxaldehyde	146,06	6,26	0.0290618
Cytosine	112051	4,49	0.0418722		Theogallin	343,07	5,82	0.0464578		3-methylene-indolenine	130065	6,87	0.0256995		1H-Indole-3-carboxaldehyde	146,06	5,71	0.015179		4-(3-pyridyl)-3-butenoic acid	186052	6,31	0.0234227
Koenoline	250,08	4,27	0.0341507		Oxalosuccinic acid	189003	6,11	0.0287093		Phensuximide	190086	6,87	0.00164298		3-indoleacetonitrile	157077	5,71	0.0445611		3-(carboxymethylamino)propanoic acid	147,06	6,26	0.0380036
Deoxycytidine	228097	4,27	0.00864985		Bergaptol	201022	6,53	0.0258375		Cohulupone	319,19	7,2	0.0213201		Sudachiin b	689171	5,7	0.00640662		4-(2-furanylmethylene)-3,4-dihydro-2h-pyrrole	148076	6,38	0.0329603
1-Isopropyl-3-methylbenzene	157097	5,07	0.0141693		Sorbitan laurate	345228	7,26	0.00889014		Cavipetin c	389268	7,76	0.0297129		Metyrosine	218081	5,71	0.0126267		Tetracosahexaenoic acid	357278	7,99	0.0429123
4-(3-pyridyl)-3-butenoic acid	186052	6,31	0.0495806							(23s,24s)-17,23-epoxy-24,29-dihydroxy-27-norlanost-8-ene-3,15-dione	473325	7,76	0.0135228		Cavipetin c	389268	7,76	0.0210772		Cholic acid	431276	7,89	0.0100886
4-(2-furanylmethylene)-3,4-dihydro-2h-pyrrole	148076	6,38	0.0385722							Lysopc(20:3(5z,8z,11z))	568337	9,77	0.011505		(23s,24s)-17,23-epoxy-24,29-dihydroxy-27-norlanost-8-ene-3,15-dione	473325	7,76	0.0285346		Cavipetin c	389268	7,76	0.0380021
Cholic acid	431276	7,89	0.019644							Dimethylglycine	102055	1,26	0.0151723		7a,17-dimethyl-5b-androstane-3a,17b-diol	343262	8,16	0.0327908		Lysopc(16:1(9z))	494325	8,88	0.016675
Lysopc(16:1(9z))	494325	8,88	0.0324879							L-2,3-dihydrodipicolinate	168028	1,26	0.0178594		Dimethylglycine	102055	1,26	0.0117269		Lysope(18:1(11z)/0:0)	480309	8,68	0.0260628
Lysope(18:1(11z)/0:0)	480309	8,68	0.0335317							Catechol 1-o-sulphate	188985	5,38	0.000207202		L-2,3-dihydrodipicolinate	168028	1,26	0.0138237		1,25-dihydroxyvitamin d3-26,23-lactone	445295	9,39	0.0318218
Lysope(0:0/16:0)	454293	9,81	0.0450514							Pyrocatechol	109028	5,37	0.00189085		Debrisoquine	174106	1,24	0.0427378		Lysope(0:0/16:0)	454293	9,81	0.0297135
Indole-3-carbinol	146064	1,21	0.0330457							Ketoleucine	129055	5,89	0.0107265		Aminoadipic acid	160061	1,5	0.010996		L-glutamine	145061	1,29	0.0481217
1-methyl-3-(2-thiazolyl)-1h-indole	213,05	1,27	0.0301269							1-(Methylthio)ethyl 2-propenyl disulfide	203001	5,9	0.0270824		Trimethadione	142,05	1,5	0.021618		Indole-3-carbinol	146064	1,21	0.0258211
Aminoadipic acid	160061	1,5	0.022131							Thiodiacetic acid	172,99	5,68	0.00195623		Valine	116071	1,9	0.0239178		1-methyl-3-(2-thiazolyl)-1h-indole	213,05	1,27	0.0244648
Paracetamol sulfate	230012	5,84	0.000867003							2-hydroxynevirapine	281,1	5,78	0.00663861		Catechol 1-o-sulphate	188985	5,38	0.00188231		Aminoadipic acid	160061	1,5	0.0278407
Paracetamol sulfate	230012	5,48	0.0287937							Dantron	263035	5,74	0.032652		Pyrocatechol	109028	5,37	0.00494884		Paracetamol sulfate	230012	5,84	0.00106358
L-glutamic acid 5-phosphate	226017	6,21	0.0116613							Neodiospyrin	375087	5,82	0.0130945		Ketoleucine	129055	5,89	0.0274351		Paracetamol sulfate	230012	5,48	0.0229402
Chrycolide	231013	6,01	0.00273286							Theogallin	343,07	5,82	0.0172122		1-(Methylthio)ethyl 2-propenyl disulfide	203001	5,9	0.0326015		L-glutamic acid 5-phosphate	226017	6,21	0.0193461
Cystathionine ketimine	226017	6,58	0.00445494							Bergaptol	201022	6,53	0.000575632		Thiodiacetic acid	172,99	5,68	0.00359391		Chrycolide	231013	6,01	0.00346081
										Thorium	231032	6,8	0.0320136		5-hydroxypentanoic acid	117055	5,7	0.020037		Cystathionine ketimine	226017	6,58	0.00785906
										5-Ethynyl-5'-(1-propynyl)-2,2'-bithiophene	229017	6,61	0.0322381		2-hydroxynevirapine	281,1	5,78	0.0130281
										Phenylacetaldehyde	119049	6,46	0.0173523		Neodiospyrin	375087	5,82	0.0199655
										3-indolepropionic acid	188071	6,87	0.00261041		Theogallin	343,07	5,82	0.0243434
										Estrone sulfate	349111	6,99	0.00746033		Oxalosuccinic acid	189003	6,11	0.0468002
										Amisulpride	368161	7,26	0.00902491		Bergaptol	201022	6,53	0.000481051
										Androsterone glucuronide	465249	7,36	0.0217762		Thorium	231032	6,8	0.0244646
										9'-carboxy-alpha-chromanol	389269	7,91	0.039957		5-Ethynyl-5'-(1-propynyl)-2,2'-bithiophene	229017	6,61	0.0317201
										Diferuloylputrescine	441207	11,77	0.0220033		Diphenyl disulfide	217017	6,49	0.0415224
															9'-carboxy-alpha-chromanol	389269	7,91	0.0411696
															Diferuloylputrescine	441207	11,77	0.0378581

## Sheet: Duroc1_2
Feed efficiency					Early daily gain					Testing daily gain					Daily gain					Residual feed intake
Metabolite	Molecular mass	Retention time	p-value*		Metabolite	Molecular mass	Retention time	p-value*		Metabolite	Molecular mass	Retention time	p-value*		Metabolite	Molecular mass	Retention time	p-value*		Metabolite	Molecular mass	Retention time	p-value*
Phenylalanine	166086	5,21	0.0106171		4-METHYLOCTANE	151144	1,47	0.00748802		Isovalerylcarnitine/2-methylbutyrylcarnitine	246,17	5,85	0.0326756		Carnitine	162113	1,44	0.0165649		Phenylalanine	166086	5,21	0.00774658
Acetaminophen	152071	5,66	0.0484544		Pi-methylimidazoleacetic acid	141066	1,76	0.0124391		Xanthine	151026	4,79	0.00724135		Arginine	173104	1,24	0.0359763		Acetaminophen	152071	5,66	0.0342763
Arginine	173104	1,24	0.0363124		Methylpyrazine	95,06	1,91	0.0227544		9-(3,4-dimethoxyphenyl)-2-methoxy-1h-phenalen-1-one	369112	5,21	0.0338678		Xanthine	151026	4,79	0.011448		Benzoic acid	105034	5,98	0.0489333
Cytidine	242079	3,74	0.0259073		Cinnamaldehyde	155045	2,91	0.0367155		2-(2-Thienylmethylene)-1,6-dioxaspiro[4.4]non-3-ene	243049	5,7	0.0406152		Lactic acid	89023	2,29	0.0334035		Arginine	173104	1,24	0.0353428
Thymidine	241082	5,03	0.00617282		1-methylinosine	305085	5,04	0.0168311		6-chloro-n-(1-methylethyl)-1,3,5-triazine-2,4-diamine	188,07	6,45	0.0063548		Triammonium citric acid	247,14	4,16	0.0494094		Thymidine	241082	5,03	0.0246611
Pyridoxamine	191077	1,15	0.0181385		Norepinephrine sulfate	250038	5,21	0.0472891		3-methylene-indolenine	130065	6,87	0.0421195		3-methylene-indolenine	130065	6,87	0.00288621		Pyridoxamine	191077	1,15	0.00817548
Maltol	127039	1,27	0.0289233		4-(2-furanylmethylene)-3,4-dihydro-2h-pyrrole	148076	6,38	0.0237747		Phensuximide	190086	6,87	0.0355137		Phensuximide	190086	6,87	0.00270364		Maltol	127039	1,27	0.0360436
2-pyrrolidineacetic acid	130086	2,23	0.0391564		N,n'-diacetylchitobiosyldiphosphodolichol	803234	7,47	0.029731		Lysopc(18:1(9z))	544338	10,1	0.0291489		Lysopc(20:3(5z,8z,11z))	546355	9,91	0.0477035		2-Methyl-3-phenylpropanal	171077	1,8	0.0412353
2-Methyl-3-phenylpropanal	171077	1,8	0.0208266		Lysope(0:0/20:1(11z))	508,34	9,3	0.0264798		Eleutheroside b1	383,1	1,25	0.0260144		L-threonine	118,05	1,24	0.0476387		Glycerophosphocholine	280092	4,56	0.0169332
(r)c(r)s-s-propylcysteine sulfoxide	180069	1,94	0.0304446		L-glutamine	145061	1,29	0.0153927		Aminoadipic acid	160061	1,5	0.00623494		Debrisoquine	174106	1,24	0.0384059		4-pyridoxic acid	184061	4,88	0.00830943
Glutaral	101,06	2,06	0.0246679		Indole-3-carbinol	146064	1,21	0.0362188		Valine	116071	1,9	0.0266624		D-erythro-D-galacto-Octitol	241091	1,25	0.026242		3-methylindole	154064	5,01	0.0392458
Glycerophosphocholine	280092	4,56	0.0080972		Nobiletin	401124	7,16	0.00515615		Methionine sulfoxide	164042	4,29	0.0334867		Aminoadipic acid	160061	1,5	0.00367002		1H-Indole-3-carboxaldehyde	146,06	5,71	0.0470152
4-pyridoxic acid	184061	4,88	0.0123627							2-hydroxycinnamic acid	163045	4,53	0.0308016		1-(malonylamino)cyclopropanecarboxylic acid	186045	2,23	0.0279238		Methyl n-methylanthranilate	166086	5,98	0.0331004
3-methylindole	154064	5,01	0.0490956							Samin	249079	5,25	0.00709398		Valine	116071	1,9	0.033654		Tetracosahexaenoic acid	357278	7,99	0.0109951
1H-Indole-3-carboxaldehyde	146,06	5,71	0.0491169							Ketoleucine	129055	5,89	0.00378169		Isoplumbagin	187041	2,39	0.0227228		12-ketodeoxycholic acid	413267	7,92	0.0304507
Sudachiin b	689171	5,7	0.0356911							2-hydroxynevirapine	281,1	5,78	0.00780965		Galantamine	286142	3,88	0.0346898		Cavipetin c	389268	7,76	0.022055
Tetracosahexaenoic acid	357278	7,99	0.00750835							Dantron	263035	5,74	0.000408016		Tinidazole	246056	4,16	0.0399403		Flavidulol c	515314	9,78	0.0419896
12-ketodeoxycholic acid	413267	7,92	0.0194441							Beta-guanidinopropionic acid	130058	5,78	0.00143004		Catechol 1-o-sulphate	188985	4,42	0.0306339		5-aminolevulinic acid	130055	1,39	0.0169945
Cavipetin c	389268	7,76	0.00819527							Neodiospyrin	375087	5,82	1.0959e-05		(s)-spirobrassinin	249019	4,54	0.00492086		Citreoviridin a	401196	4,3	0.00325753
Flavidulol c	515314	9,78	0.0303064							Theogallin	343,07	5,82	0.0441425		Catechol 1-o-sulphate	188985	5,38	0.00729712		(r)-2-nitro-p-mentha-1,5-diene	180106	4,29	0.0372928
L-glutamine	145061	1,29	0.0487532							Taraxacolide 1-o-b-d-glucopyranoside	427129	5,82	0.00564153		Allithiamine	353108	5,21	0.0268379		Allithiamine	353108	5,21	0.0403483
Cis-acetylacrylate	113024	1,27	0.0486383							P-cresol	107049	6,23	0.0267277		Pyrocatechol	109028	5,37	0.00177787		7-Chloro-3,4',5,6,8-pentamethoxyflavone	429074	5,21	0.00671532
Acetoacetic acid	101023	1,27	0.0352984							3-indolepropionic acid	188071	6,87	0.00522641		Samin	249079	5,25	0.0105724		5-Sulfo-1,3-benzenedicarboxylic acid	246993	5,21	0.0283194
5-aminolevulinic acid	130055	1,39	0.00496774												Ketoleucine	129055	5,89	0.000146798		S-(2,2-Dichloro-1-hydroxy)ethyl glutathione	420043	5,21	0.0102541
1-methylnaphthalene	141066	1,53	0.0284873												4-methoxyphenylethanol sulfate	247028	5,79	0.0491135		3-(4-hydroxyphenyl)prop-2-enal	147044	5,21	0.0470674
Galantamine	286142	3,88	0.0466818												2-hydroxynevirapine	281,1	5,78	0.000342997		2-hydroxynevirapine	281,1	5,78	0.0283964
Citreoviridin a	401196	4,3	0.00190455												Dantron	263035	5,74	0.000495168		2-pyrocatechuic acid	153018	6,15	0.0386522
(r)-2-nitro-p-mentha-1,5-diene	180106	4,29	0.0199155												Beta-guanidinopropionic acid	130058	5,78	0.0165396		Proanthocyanidin a2	575118	5,98	0.0283392
Allithiamine	353108	5,21	0.022274												Silymonin	491131	5,55	0.00181344		Pyrocatechol	109029	6,15	0.0202182
7-Chloro-3,4',5,6,8-pentamethoxyflavone	429074	5,21	0.00449786												Neodiospyrin	375087	5,82	6.44533e-07		Mangiferin	421,08	5,99	0.00641444
5-Sulfo-1,3-benzenedicarboxylic acid	246993	5,21	0.0385777												Theogallin	343,07	5,82	0.00259579		2-methoxy-estradiol-17b 3-glucuronide	477216	6,81	0.0452046
S-(2,2-Dichloro-1-hydroxy)ethyl glutathione	420043	5,21	0.0132538												Taraxacolide 1-o-b-d-glucopyranoside	427129	5,82	0.000835763		Spironolactone	415197	7,22	0.0199531
3-(4-hydroxyphenyl)prop-2-enal	147044	5,21	0.0464857												Carmustine	212001	6,03	0.0132703		Glycoursodeoxycholic acid	448307	7,61	0.00940942
Ketoleucine	129055	5,89	0.0230017												P-cresol sulfate	187006	6,12	0.00263476		Lithocholyltaurine	482293	7,57	0.017762
2-hydroxynevirapine	281,1	5,78	0.0148774												2-pyrocatechuic acid	153018	6,15	6.18504e-05		Chenodeoxycholic acid	391283	7,93	0.0455395
Busulfan	245014	5,69	0.0318537												Aloesol	233084	6,14	0.00971843		Lysope(0:0/20:3(5z,8z,11z))	502293	8,72	0.00942469
2-pyrocatechuic acid	153018	6,15	0.0183288												P-cresol	107049	6,23	0.00724812
Pyrocatechol	109029	6,15	0.011757												Oxalosuccinic acid	189003	6,11	0.01371
Mangiferin	421,08	5,99	0.0188938												Pyrocatechol	109029	6,15	8.79941e-05
2-methoxy-estradiol-17b 3-glucuronide	477216	6,81	0.0403915												Ascorbic acid	175024	6,17	0.0206257
Sodium glycocholate	464302	7,19	0.0467552												CITRAZINIC ACID	154017	6,3	0.000163859
Spironolactone	415197	7,22	0.0102933												3,3'-thiobispropanoic acid	177022	6,41	0.041715
Glycoursodeoxycholic acid	448307	7,61	0.00268954												Bergaptol	201022	6,53	0.0107471
Lithocholyltaurine	482293	7,57	0.00837496												Thorium	231032	6,8	0.0271175
Chenodeoxycholic acid	391283	7,93	0.0221657												Dihydromelilotoside	327108	6,75	0.00456733
Lysope(0:0/20:3(5z,8z,11z))	502293	8,72	0.00596194												5-Ethynyl-5'-(1-propynyl)-2,2'-bithiophene	229017	6,61	0.0178905
															D-erythrose 4-phosphate	199006	6,45	0.00394065
															Diphenyl disulfide	217017	6,49	0.0069776
															Cis-acetylacrylate	113023	6,75	0.00335949
															Phenylacetaldehyde	119049	6,46	0.00404944
															2-methylglutaric acid	145048	6,61	0.00536843
															3-indolepropionic acid	188071	6,87	8.94665e-06
															Spironolactone	415197	7,22	0.0212462
															7,11-bisdeacetylvaltrate 7-(3-methylpentanoate) 11-(3-hydroxy-3-methylbutanoate)	493244	7,31	0.0335405
															Mozambioside	507223	7,07	0.0112583
															Cholesterol sulfate	465306	7,1	0.00523566
															Tauroursodeoxycholic acid	498287	7,41	0.0387664
															Rhodamine B	443229	7,48	0.0280924
															Lithocholyltaurine	482293	7,57	0.0318945
															Ganoderenic acid e	527261	7,99	0.0194189
															Lysope(0:0/20:3(5z,8z,11z))	502293	8,72	0.0113714

## Sheet: Landrace1_2
Feed efficiency					Early daily gain					Testing daily gain					Daily gain					Residual feed intake
Metabolite	Molecular mass	Retention time	p-value*		Metabolite	Molecular mass	Retention time	p-value*		Metabolite	Molecular mass	Retention time	p-value*		Metabolite	Molecular mass	Retention time	p-value*		Metabolite	Molecular mass	Retention time	p-value*
Nicotine amide	123,05	4,42	0.0112123		Thiamine	122071	2,39	0.0219455		Carnitine	162113	1,44	0.0381056		Carnitine	162113	1,44	0.0359716		Nicotine amide	123,05	4,42	0.0257751
Sorbitol/manitol	181071	1,27	0.00659152		Methionine	148043	2,46	0.0410728		N6,n6,n6-trimethyl-l-lysine	189,16	1,22	0.0386677		N6,n6,n6-trimethyl-l-lysine	189,16	1,22	0.0344812		Sorbitol/manitol	181071	1,27	0.0216203
L-cyclo(Alanylglycyl)	151048	1,22	0.0274785		N6,n6,n6-trimethyl-l-lysine	189,16	1,22	0.0187037		Erysopine	286143	4,15	0.0370839		N1-methyl-2-pyridone-5-carboxamide	153066	4,77	0.0221058		1-pyrroline-4-hydroxy-2-carboxylate	130,05	1,22	0.0458087
1-pyrroline-4-hydroxy-2-carboxylate	152032	1,22	0.0490114		Paramethadione	158081	1,77	0.0311769		N1-methyl-2-pyridone-5-carboxamide	153066	4,77	0.0266614		3-hydroxyanthranilic acid	154,05	4,68	0.025805		L-cyclo(Alanylglycyl)	151048	1,22	0.025934
2,3-diaminosalicylic acid	191,04	1,24	0.0238424		2-hydroxycinnamic acid	165055	4,29	0.0281696		3-hydroxyanthranilic acid	154,05	4,68	0.0289115		Isobutyryl-l-carnitine	232154	5,26	0.0241949		1-pyrroline-4-hydroxy-2-carboxylate	152032	1,22	0.0480559
Methyl methylthio selenide	164929	1,13	0.0341011		N1-methyl-2-pyridone-5-carboxamide	153066	4,77	0.0424853		Aprobarbital	211108	5,09	0.048066		2-(2-Thienylmethylene)-1,6-dioxaspiro[4.4]non-3-ene	243049	5,7	0.0477681		2,3-diaminosalicylic acid	191,04	1,24	0.0341264
L-theanine	175108	1,7	0.0304472		1H-Indole-3-carboxaldehyde	146,06	5,71	0.046419		Isobutyryl-l-carnitine	232154	5,26	0.0356463		1H-Indole-3-carboxaldehyde	146,06	5,71	0.0289089		Methyl methylthio selenide	164929	1,13	0.0138288
5-ethyl-2-methyloxazole	112076	1,77	0.0320844		Metyrosine	218081	5,71	0.0294039		2-(2-Thienylmethylene)-1,6-dioxaspiro[4.4]non-3-ene	243049	5,7	0.048481		3-indoleacetonitrile	157077	5,71	0.00786754		M-aminobenzoic acid	160035	1,49	0.00299924
4-METHYLOCTANE	151144	1,47	0.0273277		N,n'-diacetylchitobiosyldiphosphodolichol	803234	7,47	0.0196768		1H-Indole-3-carboxaldehyde	146,06	5,71	0.0286349		Sudachiin b	689171	5,7	0.0141579		Paramethadione	158081	1,77	0.00472454
M-aminobenzoic acid	160035	1,49	0.00056056		L-Xylonic acid	165,04	1,22	0.00859129		3-indoleacetonitrile	157077	5,71	0.00734728		3-methylene-indolenine	130065	6,87	0.022313		2-piperidinone	100076	1,61	0.0171878
13-oxocryptopine	384144	1,49	0.0333813		Debrisoquine	174106	1,24	0.0479559		Sudachiin b	689171	5,7	0.014654		Phensuximide	190086	6,87	0.00885311		4-guanidinobutanoic acid	146091	3,15	0.0132723
Paramethadione	158081	1,77	0.0014044		1-(malonylamino)cyclopropanecarboxylic acid	186045	2,23	0.0469262		3-methylene-indolenine	130065	6,87	0.0183357		(23s,24s)-17,23-epoxy-24,29-dihydroxy-27-norlanost-8-ene-3,15-dione	473325	7,76	0.0270858		4-(3-pyridyl)-3-butenoic acid	186052	6,31	0.0171276
2-piperidinone	100076	1,61	0.0132705		Diammonium sulfite	115,02	2,21	0.0431601		Phensuximide	190086	6,87	0.00767428		Lysopc(20:3(5z,8z,11z))	568337	9,77	0.0403853		4-(2-furanylmethylene)-3,4-dihydro-2h-pyrrole	148076	6,38	0.0138262
Deoxycytidine	228098	1,87	0.0411478		Chlorphenesin	201034	2,2	0.0025796		(23s,24s)-17,23-epoxy-24,29-dihydroxy-27-norlanost-8-ene-3,15-dione	473325	7,76	0.0318809		(r)-2-nitro-p-mentha-1,5-diene	180106	4,29	0.0238555		Cholic acid	431276	7,89	0.0301658
4-guanidinobutanoic acid	146091	3,15	0.0106018		Catechol 1-o-sulphate	188985	4,42	0.0025711		Lysopc(20:3(5z,8z,11z))	568337	9,77	0.0344769		2-hydroxycinnamic acid	163045	4,53	0.0445982		L-threonine	118,05	1,24	0.0190296
Mercaptopurine	175001	4,22	0.0367877		6-(3,4-methylenedioxyphenyl)-3,5-hexadien-2-one	215072	4,5	0.0219583		(r)-2-nitro-p-mentha-1,5-diene	180106	4,29	0.0259854		Molybdopterin precursor z	343036	4,66	0.0398347		Flurbiprofen	243082	1,25	0.0486855
1-Isopropyl-3-methylbenzene	157097	5,07	0.0333849		2-hydroxycinnamic acid	163045	4,53	0.0378469		2-hydroxycinnamic acid	163045	4,53	0.049464		(s)-spirobrassinin	249019	4,54	0.0466127		Fenamiphos	302,1	1,26	0.0251236
4-(3-pyridyl)-3-butenoic acid	186052	6,31	0.0283468		(s)-spirobrassinin	249019	4,54	0.0140913		Molybdopterin precursor z	343036	4,66	0.0235118		Catechol 1-o-sulphate	188985	5,38	0.00628163		Valyl-glycine	173092	1,77	0.0307258
4-(2-furanylmethylene)-3,4-dihydro-2h-pyrrole	148076	6,38	0.0148136		Allithiamine	353108	5,21	0.00855981		(s)-spirobrassinin	249019	4,54	0.0440574		Pyrocatechol	109028	5,37	0.00495285		Aminoadipic acid	160061	1,5	0.00923438
Cholic acid	431276	7,89	0.0407577		Pyrocatechol	109028	5,37	0.0496131		Catechol 1-o-sulphate	188985	5,38	0.00762777		Ketoleucine	129055	5,89	0.0249664		Pyrocatechol	109028	5,37	0.0363606
L-threonine	118,05	1,24	0.0221524		3-(4-hydroxyphenyl)prop-2-enal	147044	5,21	0.0409517		Pyrocatechol	109028	5,37	0.00484548		1-(Methylthio)ethyl 2-propenyl disulfide	203001	5,9	0.00727934		Paracetamol sulfate	230012	5,84	0.00775538
Flurbiprofen	243082	1,25	0.0477219		Ketoleucine	129055	5,89	0.0104898		Ketoleucine	129055	5,89	0.0273977		Thiodiacetic acid	172,99	5,68	0.039077		Chrycolide	231013	6,01	0.0136655
Fenamiphos	302,1	1,26	0.012844		1-(Methylthio)ethyl 2-propenyl disulfide	203001	5,9	0.0239529		1-(Methylthio)ethyl 2-propenyl disulfide	203001	5,9	0.010029		2-hydroxynevirapine	281,1	5,78	0.0187927		Mozambioside	507223	7,07	0.0464728
Valyl-glycine	173092	1,77	0.0146248		Paracetamol sulfate	230012	5,84	0.0028098		2-hydroxynevirapine	281,1	5,78	0.0264035		Silymonin	491131	5,55	0.0299419		Cholesterol sulfate	465306	7,1	0.0123319
Aminoadipic acid	160061	1,5	0.0142298		5-hydroxypentanoic acid	117055	5,7	0.0251116		Silymonin	491131	5,55	0.0247579		Neodiospyrin	375087	5,82	0.0116578		1b,3a,7a-trihydroxy-5b-cholanoic acid	407282	7,64	0.01726
Pyrocatechol	109028	5,37	0.0142517		2-hydroxynevirapine	281,1	5,78	0.029243		Neodiospyrin	375087	5,82	0.0118		Theogallin	343,07	5,82	0.0216288		Annocherin a	405266	7,71	0.0211899
Paracetamol sulfate	230012	5,84	0.00597448		Neodiospyrin	375087	5,82	0.000141999		Theogallin	343,07	5,82	0.0188214		3,3'-thiobispropanoic acid	177022	6,41	0.0361431		Chenodeoxycholic acid	391283	7,93	0.0151955
Chrycolide	231013	6,01	0.0112375		Theogallin	343,07	5,82	0.000589317		3,3'-thiobispropanoic acid	177022	6,41	0.0276868		Bergaptol	201022	6,53	0.00206925		Ganoderenic acid e	527261	7,99	0.0139347
Cystathionine ketimine	226017	6,58	0.0418978		Paracetamol sulfate	230012	5,48	0.0467699		Bergaptol	201022	6,53	0.00312571		Loratadine	381137	6,66	0.0367357		2,3-secoporrigenin	459273	7,99	0.0160905
Cholesterol sulfate	465306	7,1	0.0259995		Taraxacolide 1-o-b-d-glucopyranoside	427129	5,82	0.0042747		5-methylthioribose	179037	6,47	0.0435574		Phenylacetaldehyde	119049	6,46	0.0330593
1b,3a,7a-trihydroxy-5b-cholanoic acid	407282	7,64	0.0443729		P-cresol sulfate	187006	6,12	0.0375856		Loratadine	381137	6,66	0.0296597		3-indolepropionic acid	188071	6,87	0.0256633
Annocherin a	405266	7,71	0.0250428		L-glutamic acid 5-phosphate	226017	6,21	0.0292299		Phenylacetaldehyde	119049	6,46	0.0372916		Estrone sulfate	349111	6,99	0.0135355
Chenodeoxycholic acid	391283	7,93	0.0186331		Oxalosuccinic acid	189003	6,11	0.0163262		3-indolepropionic acid	188071	6,87	0.0283742		Androsterone glucuronide	465249	7,36	0.0311121
Ganoderenic acid e	527261	7,99	0.0170465		Cystathionine ketimine	226017	6,58	0.00906293		Estrone sulfate	349111	6,99	0.00852206		Diferuloylputrescine	441207	11,77	0.00747153
2,3-secoporrigenin	459273	7,99	0.0169762		Acetylcysteine	162022	6,74	0.0102258		Amisulpride	368161	7,26	0.0443065
					Sorbitan laurate	345228	7,26	0.00956611		Androsterone glucuronide	465249	7,36	0.0174293
					Mozambioside	507223	7,07	0.037857		Diferuloylputrescine	441207	11,77	0.00532238
					Betamethasone	391195	7,2	0.018911
					Astemizole	457236	9,02	0.0446859
					Diferuloylputrescine	441207	11,77	0.0115021
