# Supplementary material for: Metabolomic networks and pathways associated with feed efficiency and related-traits in Duroc and Landrace pigs
Source: Sci Rep. 2020 Jan 14;10:255. doi: 10.1038/s41598-019-57182-4 (PMC6959238; doi:10.1038/s41598-019-57182-4)
Supplement: Supplementary file 4 — Dataset 3. [file 41598_2019_57182_MOESM4_ESM.xlsx]

## Sheet: Pathways_different time points
Metabolomic networks and pathways associated with feed efficiency and related-traits in Duroc and Landrace pigs
Victor Adriano Okstoft Carmelo, Priyanka Banerjee, Wellison Jarles da Silva Diniz, and Haja Kadarmideen
Supplementary Table S4: Summary of pathway over-representation analysis (significant pathways with p-value < 0.05) from IMPaLA for metabolites clustered into the selected modules. Spreadsheet tabs are divided by pathways at different time points, at combined time points, and the differences in the pathways in each breed.
Duroc_1				Duroc_2				Landrace_1				Landrace_2
Pathway	pathway_source	p-values		Pathway	pathway_source	p-values		Pathway	pathway_source	p-values		Pathway	pathway_source	p-values
Vitamin B6 (pyridoxine) metabolism	EHMN	0.000252		Metabolism	Reactome	0.000154		Biological oxidations	Reactome	0.00146		nitric oxide signaling pathway	BioCarta	0.0128
Vitamin B6 metabolism	INOH	0.000285		Vitamin B6 metabolism - Homo sapiens (human)	KEGG	0.000165		Phase I - Functionalization of compounds	Reactome	0.00362		methionine salvage	HumanCyc	0.0204
Vitamins B6 activation to pyridoxal phosphate	Reactome	0.000321		Biological oxidations	Reactome	0.00122		Steroid hormone biosynthesis - Homo sapiens (human)	KEGG	0.0118		Histidine_ lysine_ phenylalanine_ tyrosine_ proline and tryptophan catabolism	Reactome	0.0222
Vitamin B6 metabolism - Homo sapiens (human)	KEGG	0.000786		Lysine degradation - Homo sapiens (human)	KEGG	0.00124		Cytochrome P450 - arranged by substrate type	Reactome	0.0173		pyrimidine deoxyribonucleosides degradation	HumanCyc	0.0255
ceramide signaling pathway	BioCarta	0.00309		Bile salt and organic anion SLC transporters	Reactome	0.00196		Acyl chain remodelling of PC	Reactome	0.0221		methionine degradation	HumanCyc	0.028
phosphatidylserine biosynthesis I	HumanCyc	0.00617		Phase II - Conjugation of compounds	Reactome	0.00243		GPCR ligand binding	Reactome	0.0231		glycine betaine degradation	HumanCyc	0.028
mTOR signaling pathway	PID	0.00771		Transport of bile salts and organic acids_ metal ions and amine compounds	Reactome	0.00338		Phase II - Conjugation of compounds	Reactome	0.0253		Metabolism of amino acids and derivatives	Reactome	0.0341
CDC42 signaling events	PID	0.00771		Metabolism of amino acids and derivatives	Reactome	0.00441		Digestion of dietary lipid	Reactome	0.0288		pyridoxal 5_-phosphate salvage	HumanCyc	0.0355
Arf6 downstream pathway	PID	0.00771		Histidine_ lysine_ phenylalanine_ tyrosine_ proline and tryptophan catabolism	Reactome	0.00521		Synthesis of bile acids and bile salts via 27-hydroxycholesterol	Reactome	0.0305		Choline catabolism	Reactome	0.038
Arf6 trafficking events	PID	0.00771		Lysine degradation	INOH	0.00867		SLC-mediated transmembrane transport	Reactome	0.0313		cysteine biosynthesis	HumanCyc	0.0405
Ceramide signalling	Reactome	0.00771		Valine Leucine Isoleucine degradation	INOH	0.0106		Transport of organic anions	Reactome	0.0322		lysine degradation I (saccharopine pathway)	HumanCyc	0.0405
ErbB1 downstream signaling	PID	0.00924		Valine_ leucine and isoleucine degradation - Homo sapiens (human)	KEGG	0.0117		valine degradation	HumanCyc	0.0338		Vitamin B6 (pyridoxine) metabolism	EHMN	0.0405
Arf1 pathway	PID	0.00924		Cytosolic sulfonation of small molecules	Reactome	0.0145		Valine_ leucine and isoleucine biosynthesis - Homo sapiens (human)	KEGG	0.0388		superpathway of choline degradation to L-serine	HumanCyc	0.0405
Synthesis of PS	Reactome	0.00924		Branched-chain amino acid catabolism	Reactome	0.0145		Recycling of bile acids and salts	Reactome	0.0405		Vitamin B6 metabolism	INOH	0.043
choline degradation	HumanCyc	0.0108		Protein digestion and absorption - Homo sapiens (human)	KEGG	0.0145		tRNA charging	HumanCyc	0.0405		Vitamins B6 activation to pyridoxal phosphate	Reactome	0.0454
phospholipids as signalling intermediaries	BioCarta	0.0108		Lysine metabolism	EHMN	0.0182		Pantothenate and CoA biosynthesis - Homo sapiens (human)	KEGG	0.0471
Acetylcholine Neurotransmitter Release Cycle	Reactome	0.0108		Proton-coupled monocarboxylate transport	Reactome	0.0196		GPCR downstream signalling	Reactome	0.0477
Fc-epsilon receptor I signaling in mast cells	PID	0.0123		Synthesis and degradation of ketone bodies - Homo sapiens (human)	KEGG	0.0235		Mineral absorption - Homo sapiens (human)	KEGG	0.0487
phosphatidylcholine biosynthesis pathway	BioCarta	0.0123		Valine_ leucine and isoleucine degradation	EHMN	0.0244		&gamma;-glutamyl cycle	HumanCyc	0.0487
p75 NTR receptor-mediated signalling	Reactome	0.0138		SLC-mediated transmembrane transport	Reactome	0.0265		Signaling by GPCR	Reactome	0.0494
Hydrolysis of LPC	Reactome	0.0138		Insulin effects increased synthesis of Xylulose-5-Phosphate	Reactome	0.0312
Metabolism of water-soluble vitamins and cofactors	Reactome	0.0142		pentose phosphate pathway (non-oxidative branch)	HumanCyc	0.0312
Angiopoietin receptor Tie2-mediated signaling	PID	0.0154		methionine salvage	HumanCyc	0.0312
Necroptosis - Homo sapiens (human)	KEGG	0.0154		pyrimidine deoxyribonucleosides degradation	HumanCyc	0.0388
D-Arginine and D-ornithine metabolism - Homo sapiens (human)	KEGG	0.0154		ketolysis	HumanCyc	0.0388
ABC transporters in lipid homeostasis	Reactome	0.0169		Utilization of Ketone Bodies	Reactome	0.0388
Choline metabolism in cancer - Homo sapiens (human)	KEGG	0.0169		phenylethylamine degradation I	HumanCyc	0.0388
Death Receptor Signalling	Reactome	0.0169		Phase I - Functionalization of compounds	Reactome	0.039
Glycerophospholipid catabolism	Reactome	0.0169		Biogenic amines are oxidatively deaminated to aldehydes by MAOA and MAOB	Reactome	0.0426
Cholinergic synapse - Homo sapiens (human)	KEGG	0.0184		acetone degradation I (to methylglyoxal)	HumanCyc	0.0426
phosphatidylcholine biosynthesis	HumanCyc	0.0184		urate biosynthesis/inosine 5_-phosphate degradation	HumanCyc	0.0426
Synthesis of PG	Reactome	0.0199		methionine degradation	HumanCyc	0.0426
pyridoxal 5_-phosphate salvage	HumanCyc	0.0214		glycine betaine degradation	HumanCyc	0.0426
Choline catabolism	Reactome	0.023		guanosine nucleotides degradation	HumanCyc	0.0464
Sphingolipid signaling pathway - Homo sapiens (human)	KEGG	0.0245		ketogenesis	HumanCyc	0.0464
superpathway of choline degradation to L-serine	HumanCyc	0.0245
Role of phospholipids in phagocytosis	Reactome	0.026
Metabolism of vitamins and cofactors	Reactome	0.0297
Fcgamma receptor (FCGR) dependent phagocytosis	Reactome	0.0305
ABC-family proteins mediated transport	Reactome	0.032
Neurotransmitter clearance	Reactome	0.0365
Sphingolipid metabolism - Homo sapiens (human)	KEGG	0.038
Synthesis of PA	Reactome	0.0395
Metabolism	Reactome	0.0398
Synthesis of PC	Reactome	0.0425
Organic cation transport	Reactome	0.044
PI Metabolism	Reactome	0.044
Transport of small molecules	Reactome	0.0451
Glucuronidation	Reactome	0.0469

## Sheet: Pathways_combined time points
Duroc 1 and Duroc 2				Landrace 1 and Landrace 2
Pathway	Pathway_source	p-values*		Pathway	Pathway_source	p-values*
Vitamin B6 metabolism - Homo sapiens (human)	KEGG	2.75e-07		nitric oxide signaling pathway	BioCarta	0.0188
Metabolism	Reactome	4.25e-05		methionine salvage	HumanCyc	0.0298
Vitamin B6 (pyridoxine) metabolism	EHMN	7.3e-05		Biological oxidations	Reactome	0.0301
Vitamin B6 metabolism	INOH	8.84e-05		Phase I - Functionalization of compounds	Reactome	0.0347
Vitamins B6 activation to pyridoxal phosphate	Reactome	0.000106		pyrimidine deoxyribonucleosides degradation	HumanCyc	0.0372
Transport of bile salts and organic acids_ metal ions and amine compounds	Reactome	0.000712		methionine degradation	HumanCyc	0.0408
pyridoxal 5_-phosphate salvage	HumanCyc	0.0024		glycine betaine degradation	HumanCyc	0.0408
Choline catabolism	Reactome	0.00276		Histidine_ lysine_ phenylalanine_ tyrosine_ proline and tryptophan catabolism	Reactome	0.0456
Lysine degradation - Homo sapiens (human)	KEGG	0.00297		Xenobiotics metabolism	EHMN	0.0474
superpathway of choline degradation to L-serine	HumanCyc	0.00314		Acyl chain remodelling of PC	Reactome	0.0481
Metabolism of amino acids and derivatives	Reactome	0.0034
Bile salt and organic anion SLC transporters	Reactome	0.00355
Biological oxidations	Reactome	0.00611
Transport of small molecules	Reactome	0.00627
Phase II - Conjugation of compounds	Reactome	0.00739
ceramide signaling pathway	BioCarta	0.0106
SLC-mediated transmembrane transport	Reactome	0.011
Histidine_ lysine_ phenylalanine_ tyrosine_ proline and tryptophan catabolism	Reactome	0.0121
Amine compound SLC transporters	Reactome	0.0146
Lysine degradation	INOH	0.0154
Valine Leucine Isoleucine degradation	INOH	0.0189
Valine_ leucine and isoleucine degradation - Homo sapiens (human)	KEGG	0.0207
phosphatidylserine biosynthesis I	HumanCyc	0.0211
Cytosolic sulfonation of small molecules	Reactome	0.0256
Branched-chain amino acid catabolism	Reactome	0.0256
Protein digestion and absorption - Homo sapiens (human)	KEGG	0.0256
Metabolism of water-soluble vitamins and cofactors	Reactome	0.0263
mTOR signaling pathway	PID	0.0263
CDC42 signaling events	PID	0.0263
Arf6 downstream pathway	PID	0.0263
Arf6 trafficking events	PID	0.0263
Proton-coupled monocarboxylate transport	Reactome	0.0263
Ceramide signalling	Reactome	0.0263
Glycine_ serine and threonine metabolism - Homo sapiens (human)	KEGG	0.0287
ErbB1 downstream signaling	PID	0.0315
Arf1 pathway	PID	0.0315
Synthesis and degradation of ketone bodies - Homo sapiens (human)	KEGG	0.0315
Synthesis of PS	Reactome	0.0315
Lysine metabolism	EHMN	0.0319
choline degradation	HumanCyc	0.0367
phospholipids as signalling intermediaries	BioCarta	0.0367
Acetylcholine Neurotransmitter Release Cycle	Reactome	0.0367
Insulin effects increased synthesis of Xylulose-5-Phosphate	Reactome	0.0418
Fc-epsilon receptor I signaling in mast cells	PID	0.0418
phosphatidylcholine biosynthesis pathway	BioCarta	0.0418
pentose phosphate pathway (non-oxidative branch)	HumanCyc	0.0418
methionine salvage	HumanCyc	0.0418
Valine_ leucine and isoleucine degradation	EHMN	0.0426
p75 NTR receptor-mediated signalling	Reactome	0.0469
Hydrolysis of LPC	Reactome	0.0469

## Sheet: Pathway differences
Common pathways for Duroc and Landrace from combined time points		Specific pathways for Duroc and Landrace from combined time points
Biological oxidations		Pathway	Breed
Histidine_ lysine_ phenylalanine_ tyrosine_ proline and tryptophan catabolism		Metabolism	Duroc
Methionine salvage		Vitamin B6 metabolism	Duroc
		Vitamins B6 activation to pyridoxal phosphate	Duroc
		Transport of bile salts and organic acids_ metal ions and amine compounds	Duroc
		pyridoxal 5_-phosphate salvage	Duroc
		Choline catabolism	Duroc
		superpathway of choline degradation to L-serine	Duroc
		Metabolism of amino acids and derivatives	Duroc
		Bile salt and organic anion SLC transporters	Duroc
		Transport of small molecules	Duroc
		Phase II - Conjugation of compounds	Duroc
		ceramide signaling pathway	Duroc
		SLC-mediated transmembrane transport	Duroc
		Amine compound SLC transporters	Duroc
		Lysine degradation	Duroc
		Valine Leucine Isoleucine degradation	Duroc
		phosphatidylserine biosynthesis I	Duroc
		Cytosolic sulfonation of small molecules	Duroc
		Branched-chain amino acid catabolism	Duroc
		Protein digestion and absorption - Homo sapiens (human)	Duroc
		Metabolism of water-soluble vitamins and cofactors	Duroc
		mTOR signaling pathway	Duroc
		CDC42 signaling events	Duroc
		Arf6 downstream pathway	Duroc
		Arf6 trafficking events	Duroc
		Proton-coupled monocarboxylate transport	Duroc
		Ceramide signalling	Duroc
		Glycine_ serine and threonine metabolism - Homo sapiens (human)	Duroc
		ErbB1 downstream signaling	Duroc
		Arf1 pathway	Duroc
		Synthesis and degradation of ketone bodies - Homo sapiens (human)	Duroc
		Synthesis of PS	Duroc
		Lysine metabolism	Duroc
		choline degradation	Duroc
		phospholipids as signalling intermediaries	Duroc
		Acetylcholine Neurotransmitter Release Cycle	Duroc
		Insulin effects increased synthesis of Xylulose-5-Phosphate	Duroc
		Fc-epsilon receptor I signaling in mast cells	Duroc
		phosphatidylcholine biosynthesis pathway	Duroc
		pentose phosphate pathway (non-oxidative branch)	Duroc
		p75 NTR receptor-mediated signalling	Duroc
		Hydrolysis of LPC	Duroc
		nitric oxide signaling pathway	Landrace
		Phase I - Functionalization of compounds	Landrace
		pyrimidine deoxyribonucleosides degradation	Landrace
		methionine degradation	Landrace
		glycine betaine degradation	Landrace
		Xenobiotics metabolism	Landrace
		Acyl chain remodelling of PC	Landrace
