# Supplementary material for: Metabolomic networks and pathways associated with feed efficiency and related-traits in Duroc and Landrace pigs
Source: Sci Rep. 2020 Jan 14;10:255. doi: 10.1038/s41598-019-57182-4 (PMC6959238; doi:10.1038/s41598-019-57182-4)
Supplement: Supplementary file 6 — Dataset 5. [file 41598_2019_57182_MOESM6_ESM.xlsx]

## Sheet: Duroc1_2
Metabolomic networks and pathways associated with feed efficiency and related-traits in Duroc and Landrace pigs
Victor Adriano Okstoft Carmelo, Priyanka Banerjee, Wellison Jarles da Silva Diniz, and Haja Kadarmideen
Supplementary Table S5: Clustering and pathway analysis of the significant metabolites associated with RFI in Duroc and Landrace. Spreadsheet tabs are divided by breeds. *p-values < 0.05 are highlighted with bold, **Annotation of metabolites (y-axis) as given in heatmap (Figures 2 and 3) for Duroc and Landrace, respectively.
Metabolite	Metabolite annotation**	Cluster			Pathway analysis - Cluster 1				Pathway analysis - Cluster 2				Pathway analysis - Cluster 3				Pathway analysis - Cluster 4
Phenylalanine	metabo1	1			Pathway_name	Pathway_source	p-value*		Pathway_name	Pathway_source	p-value*		Pathway_name	Pathway_source	p-value*		Pathway_name	Pathway_source	p-value*
Acetaminophen	metabo2	2			Conjugation of benzoate with glycine	Reactome	0.00412		Vitamin B6 (pyridoxine) metabolism	EHMN	0.000543		D-Arginine and D-ornithine metabolism - Homo sapiens (human)	KEGG	0.00685		Bile secretion - Homo sapiens (human)	KEGG	0.00728
Benzoic acid	metabo3	1			Conjugation of carboxylic acids	Reactome	0.00771		Vitamin B6 metabolism	INOH	0.000614		Acyl chain remodelling of PC	Reactome	0.0089		SLC-mediated transmembrane transport	Reactome	0.00763
Arginine	metabo4	3			Amino Acid conjugation	Reactome	0.00771		Vitamins B6 activation to pyridoxal phosphate	Reactome	0.00069		pyridoxal 5_-phosphate salvage	HumanCyc	0.00958		Transport of small molecules	Reactome	0.0139
Thymidine	metabo5	2			Phenylalanine metabolism - Homo sapiens (human)	KEGG	0.0366		Vitamin B6 metabolism - Homo sapiens (human)	KEGG	0.00168		Vitamin B6 (pyridoxine) metabolism	EHMN	0.0109		Bile salt and organic anion SLC transporters	Reactome	0.0145
Pyridoxamine	metabo6	3			Phase II - Conjugation of compounds	Reactome	0.0743		Metabolism	Reactome	0.004		Vitamin B6 metabolism	INOH	0.0116		Digestion of dietary lipid	Reactome	0.0145
Maltol	metabo7	3			Biological oxidations	Reactome	0.156		Xenobiotics	Reactome	0.00573		Digestion of dietary lipid	Reactome	0.0116		Synthesis of bile acids and bile salts via 27-hydroxycholesterol	Reactome	0.0154
2-Methyl-3-phenylpropanal	metabo8	2			Metabolism	Reactome	0.557		mechanism of acetaminophen activity and toxicity	BioCarta	0.00668		Synthesis of bile acids and bile salts via 27-hydroxycholesterol	Reactome	0.0123		Transport of organic anions	Reactome	0.0162
Glycerophosphocholine	metabo9	3							Conjugation of benzoate with glycine	Reactome	0.0177		Vitamins B6 activation to pyridoxal phosphate	Reactome	0.0123		Recycling of bile acids and salts	Reactome	0.0204
4-pyridoxic acid	metabo10	2							pyrimidine deoxyribonucleosides degradation	HumanCyc	0.0221		Transport of organic anions	Reactome	0.013		Biological oxidations	Reactome	0.0271
3-methylindole	metabo11	2							D-Arginine and D-ornithine metabolism - Homo sapiens (human)	KEGG	0.0221		Recycling of bile acids and salts	Reactome	0.0164		G alpha (s) signalling events	Reactome	0.028
1H-Indole-3-carboxaldehyde	metabo12	1							tetrapyrrole biosynthesis	HumanCyc	0.0243		Vitamin B6 metabolism - Homo sapiens (human)	KEGG	0.0191		Endogenous sterols	Reactome	0.0364
Methyl n-methylanthranilate	metabo13	2							Acyl chain remodelling of PC	Reactome	0.0287		G alpha (s) signalling events	Reactome	0.0225		Digestion	Reactome	0.0364
Tetracosahexaenoic acid	metabo14	1							Cytochrome P450 - arranged by substrate type	Reactome	0.0288		Vitamin digestion and absorption - Homo sapiens (human)	KEGG	0.0265		Digestion and absorption	Reactome	0.0389
12-ketodeoxycholic acid	metabo15	3							Metabolism of water-soluble vitamins and cofactors	Reactome	0.0292		Endogenous sterols	Reactome	0.0292		Cytosolic sulfonation of small molecules	Reactome	0.0397
Cavipetin c	metabo16	2							pyridoxal 5_-phosphate salvage	HumanCyc	0.0308		Digestion	Reactome	0.0292		Primary bile acid biosynthesis - Homo sapiens (human)	KEGG	0.0397
Flavidulol c	metabo17	3							Biological oxidations	Reactome	0.0314		Digestion and absorption	Reactome	0.0312		Synthesis of bile acids and bile salts via 7alpha-hydroxycholesterol	Reactome	0.043
5-aminolevulinic acid	metabo18	2							Conjugation of carboxylic acids	Reactome	0.033		Primary bile acid biosynthesis - Homo sapiens (human)	KEGG	0.0319		Bile acid biosynthesis	EHMN	0.0464
Citreoviridin a	metabo19	4							Amino Acid conjugation	Reactome	0.033		Synthesis of bile acids and bile salts via 7alpha-hydroxycholesterol	Reactome	0.0346		Transport of vitamins_ nucleosides_ and related molecules	Reactome	0.0538
(r)-2-nitro-p-mentha-1,5-diene	metabo20	4							Porphyrin metabolism	INOH	0.0352		Bile acid biosynthesis	EHMN	0.0373		Synthesis of bile acids and bile salts	Reactome	0.0628
Allithiamine	metabo21	2							heme biosynthesis	HumanCyc	0.0395		Transport of vitamins_ nucleosides_ and related molecules	Reactome	0.0433		Transport of bile salts and organic acids_ metal ions and amine compounds	Reactome	0.0652
7-Chloro-3,4',5,6,8-pentamethoxyflavone	metabo22	4							Transport of nucleosides and free purine and pyrimidine bases across the plasma membrane	Reactome	0.0395		Metabolism	Reactome	0.0441		Bile acid and bile salt metabolism	Reactome	0.0669
5-Sulfo-1,3-benzenedicarboxylic acid	metabo23	4							CYP2E1 reactions	Reactome	0.0416		Synthesis of bile acids and bile salts	Reactome	0.0505		Class A/1 (Rhodopsin-like receptors)	Reactome	0.0685
S-(2,2-Dichloro-1-hydroxy)ethyl glutathione	metabo24	4							Phase II - Conjugation of compounds	Reactome	0.0417		Bile acid and bile salt metabolism	Reactome	0.0538		Xenobiotics metabolism	EHMN	0.0774
3-(4-hydroxyphenyl)prop-2-enal	metabo25	3							Pyrimidine salvage	Reactome	0.0502		Class A/1 (Rhodopsin-like receptors)	Reactome	0.0552		Metabolism of xenobiotics by cytochrome P450 - Homo sapiens (human)	KEGG	0.0997
2-hydroxynevirapine	metabo26	4							Metabolism of vitamins and cofactors	Reactome	0.0593		Metabolism of lipids	Reactome	0.0587		Cytochrome P450 - arranged by substrate type	Reactome	0.0997
2-pyrocatechuic acid	metabo27	2							Heme biosynthesis	Reactome	0.0608		Glycerophospholipid biosynthesis	Reactome	0.0624		GPCR ligand binding	Reactome	0.115
Proanthocyanidin a2	metabo28	4							Phase I - Functionalization of compounds	Reactome	0.0671		Phospholipid metabolism	Reactome	0.0689		Metabolism of steroids	Reactome	0.118
Pyrocatechol	metabo29	4							Glucuronidation	Reactome	0.0671		Cytochrome P450 - arranged by substrate type	Reactome	0.0806		Phase II - Conjugation of compounds	Reactome	0.121
Mangiferin	metabo30	4							pyrimidine deoxyribonucleosides salvage	HumanCyc	0.0671		Metabolism of water-soluble vitamins and cofactors	Reactome	0.0812		Phase I - Functionalization of compounds	Reactome	0.155
2-methoxy-estradiol-17b 3-glucuronide	metabo31	4							superpathway of pyrimidine deoxyribonucleoside salvage	HumanCyc	0.0671		GPCR ligand binding	Reactome	0.0934		GPCR downstream signalling	Reactome	0.167
Spironolactone	metabo32	2							Metabolism of porphyrins	Reactome	0.0796		Metabolism of steroids	Reactome	0.0953		Signaling by GPCR	Reactome	0.17
Glycoursodeoxycholic acid	metabo33	1							Pyrimidine catabolism	Reactome	0.0837		Bile secretion - Homo sapiens (human)	KEGG	0.107		Signal Transduction	Reactome	0.212
Lithocholyltaurine	metabo34	4							Vitamin digestion and absorption - Homo sapiens (human)	KEGG	0.0837		SLC-mediated transmembrane transport	Reactome	0.109		Metabolism	Reactome	0.341
Chenodeoxycholic acid	metabo35	3							Nucleotide salvage	Reactome	0.096		Metabolism of vitamins and cofactors	Reactome	0.118		Metabolism of lipids	Reactome	0.431
Lysope(0:0/20:3(5z,8z,11z))	metabo36	4							Cytosolic sulfonation of small molecules	Reactome	0.1		Phase I - Functionalization of compounds	Reactome	0.126
									Porphyrin metabolism	EHMN	0.102		GPCR downstream signalling	Reactome	0.136
									Glycine_ serine and threonine metabolism - Homo sapiens (human)	KEGG	0.106		Signaling by GPCR	Reactome	0.139
									Pyrimidine nucleotides nucleosides metabolism	INOH	0.118		Transport of small molecules	Reactome	0.146
									Transport of vitamins_ nucleosides_ and related molecules	Reactome	0.134		Signal Transduction	Reactome	0.174
									Pyrimidine metabolism - Homo sapiens (human)	KEGG	0.138		Biological oxidations	Reactome	0.203
									Glycine Serine metabolism	INOH	0.142
									Phenylalanine metabolism - Homo sapiens (human)	KEGG	0.149
									Pyrimidine metabolism	EHMN	0.159
									Glycerophospholipid biosynthesis	Reactome	0.189
									Xenobiotics metabolism	EHMN	0.189
									Nucleobase catabolism	Reactome	0.202
									Phospholipid metabolism	Reactome	0.207
									Metabolism of xenobiotics by cytochrome P450 - Homo sapiens (human)	KEGG	0.239
									ABC transporters - Homo sapiens (human)	KEGG	0.253
									Porphyrin and chlorophyll metabolism - Homo sapiens (human)	KEGG	0.273
									Metabolism of nucleotides	Reactome	0.291
									Bile secretion - Homo sapiens (human)	KEGG	0.307
									SLC-mediated transmembrane transport	Reactome	0.314
									Transport of small molecules	Reactome	0.403
									Metabolism of lipids	Reactome	0.769

## Sheet: Landrace1_2
Metabolite	Metabolite annotation**	Cluster			Pathway analysis - Cluster 1				Pathway analysis - Cluster 2				Pathway analysis - Cluster 3				Pathway analysis - Cluster 4
Nicotine amide	metabo1	1			Pathway_name	Pathway_source	p-value*		Pathway_name	Pathway_source	p-value*		Pathway_name	Pathway_source	p-value*		Pathway_name	Pathway_source	p-value*
Sorbitol/manitol	metabo2	4			Arginine and proline metabolism - Homo sapiens (human)	KEGG	0.0134		Digestion of dietary lipid	Reactome	4.8e-05		Cytosolic sulfonation of small molecules	Reactome	0.024		lysine degradation I (saccharopine pathway)	HumanCyc	0.00822
1-pyrroline-4-hydroxy-2-carboxylate	metabo3	1			Urea cycle and metabolism of arginine_ proline_ glutamate_ aspartate and asparagine	EHMN	0.0215		Transport of organic anions	Reactome	6.03e-05		Arginine and proline metabolism - Homo sapiens (human)	KEGG	0.0397		lysine degradation II (pipecolate pathway)	HumanCyc	0.0108
L-cyclo(Alanylglycyl)	metabo4	2							Recycling of bile acids and salts	Reactome	9.72e-05		Urea cycle and metabolism of arginine_ proline_ glutamate_ aspartate and asparagine	EHMN	0.063		Lysine catabolism	Reactome	0.0164
1-pyrroline-4-hydroxy-2-carboxylate	metabo5	2							G alpha (s) signalling events	Reactome	0.000186		Phase II - Conjugation of compounds	Reactome	0.0743		Lysine degradation	INOH	0.0184
2,3-diaminosalicylic acid	metabo6	2							Digestion	Reactome	0.000317		Biological oxidations	Reactome	0.156		Cytosolic sulfonation of small molecules	Reactome	0.024
Methyl methylthio selenide	metabo7	2							Digestion and absorption	Reactome	0.000363		Metabolism	Reactome	0.557		Lysine metabolism	EHMN	0.0271
M-aminobenzoic acid	metabo8	2							Primary bile acid biosynthesis - Homo sapiens (human)	KEGG	0.000379						Lysine degradation - Homo sapiens (human)	KEGG	0.0281
Paramethadione	metabo9	2							Synthesis of bile acids and bile salts via 7alpha-hydroxycholesterol	Reactome	0.000446						Histidine_ lysine_ phenylalanine_ tyrosine_ proline and tryptophan catabolism	Reactome	0.0462
2-piperidinone	metabo10	3							Bile acid biosynthesis	EHMN	0.000519						Steroid hormone biosynthesis - Homo sapiens (human)	KEGG	0.0502
4-guanidinobutanoic acid	metabo11	3							Transport of vitamins_ nucleosides_ and related molecules	Reactome	0.000704						Phase II - Conjugation of compounds	Reactome	0.0743
4-(3-pyridyl)-3-butenoic acid	metabo12	3							Synthesis of bile acids and bile salts	Reactome	0.000966						Metabolism of amino acids and derivatives	Reactome	0.14
4-(2-furanylmethylene)-3,4-dihydro-2h-pyrrole	metabo13	3							Bile acid and bile salt metabolism	Reactome	0.0011						Metabolism	Reactome	0.143
Cholic acid	metabo14	2							Class A/1 (Rhodopsin-like receptors)	Reactome	0.00115						Biological oxidations	Reactome	0.156
L-threonine	metabo15	2							GPCR ligand binding	Reactome	0.00338
Flurbiprofen	metabo16	4							Metabolism of steroids	Reactome	0.00353
Fenamiphos	metabo17	4							Bile secretion - Homo sapiens (human)	KEGG	0.00445
Valyl-glycine	metabo18	2							SLC-mediated transmembrane transport	Reactome	0.00467
Aminoadipic acid	metabo19	4							threonine degradation	HumanCyc	0.00549
Pyrocatechol	metabo20	3							GPCR downstream signalling	Reactome	0.00733
Paracetamol sulfate	metabo21	3							Signaling by GPCR	Reactome	0.00761
Chrycolide	metabo22	4							Transport of small molecules	Reactome	0.00854
Mozambioside	metabo23	3							Signal Transduction	Reactome	0.0122
Cholesterol sulfate	metabo24	4							Synthesis of bile acids and bile salts via 27-hydroxycholesterol	Reactome	0.0123
1b,3a,7a-trihydroxy-5b-cholanoic acid	metabo25	2							Synthesis of UDP-N-acetyl-glucosamine	Reactome	0.0144
Annocherin a	metabo26	3							Valine_ leucine and isoleucine biosynthesis - Homo sapiens (human)	KEGG	0.0157
Chenodeoxycholic acid	metabo27	2							tRNA charging	HumanCyc	0.0164
Ganoderenic acid e	metabo28	4							Mineral absorption - Homo sapiens (human)	KEGG	0.0198
2,3-secoporrigenin	metabo29	3							Alpha-gamma-glutamyl cycle	HumanCyc	0.0198
									leukotriene biosynthesis	HumanCyc	0.0205
									<i>S</i>-methyl-5-thio-&alpha;-D-ribose 1-phosphate degradation	HumanCyc	0.0238
									Endogenous sterols	Reactome	0.0292
									Protein digestion and absorption - Homo sapiens (human)	KEGG	0.0319
									Glycine_ serine and threonine metabolism - Homo sapiens (human)	KEGG	0.0339
									Aminoacyl-tRNA biosynthesis - Homo sapiens (human)	KEGG	0.0353
									Synthesis of substrates in N-glycan biosythesis	Reactome	0.0459
									Glycine Serine metabolism	INOH	0.0459
									Arginine and proline metabolism - Homo sapiens (human)	KEGG	0.0525
									Biosynthesis of the N-glycan precursor (dolichol lipid-linked oligosaccharide_ LLO) and transfer to a nascent protein	Reactome	0.0545
									Metabolism of lipids	Reactome	0.0587
									Glycine_ serine_ alanine and threonine metabolism	EHMN	0.0591
									Glycerophospholipid metabolism	EHMN	0.0643
									Asparagine N-linked glycosylation	Reactome	0.0793
									Cytochrome P450 - arranged by substrate type	Reactome	0.0806
									Urea cycle and metabolism of arginine_ proline_ glutamate_ aspartate and asparagine	EHMN	0.0832
									ABC transporters - Homo sapiens (human)	KEGG	0.0857
									Porphyrin and chlorophyll metabolism - Homo sapiens (human)	KEGG	0.0934
									Post-translational protein modification	Reactome	0.116
									Phase I - Functionalization of compounds	Reactome	0.126
									Metabolism of proteins	Reactome	0.172
									Biological oxidations	Reactome	0.203
									Metabolism	Reactome	0.241
