# Supplementary material for: Metabolomic networks and pathways associated with feed efficiency and related-traits in Duroc and Landrace pigs
Source: Sci Rep. 2020 Jan 14;10:255. doi: 10.1038/s41598-019-57182-4 (PMC6959238; doi:10.1038/s41598-019-57182-4)
Supplement: Supplementary file 7 — Dataset 6. [file 41598_2019_57182_MOESM7_ESM.xlsx]

## Sheet: Time point specific 
Metabolomic networks and pathways associated with feed efficiency and related-traits in Duroc and Landrace pigs
Victor Adriano Okstoft Carmelo, Priyanka Banerjee, Wellison Jarles da Silva Diniz, and Haja Kadarmideen
Supplementary Table S6: Compound-gene network for the significant metabolites in Duroc and Landrace. Spreadsheet tabs are divided into time point specific metabolites in both the breeds, combined time point breed-specific analysis, list of hub metabolites in each time point in both the breeds and comparison of the genes identified from compound-gene network with the PigQTL database.
Duroc TP1						Duroc TP2						Landrace TP1						Landrace TP2
Input Compound	Compound ID	Compound Name	Gene Symbol	Gene Description		Input Compound	Compound ID	Compound Name	Gene Symbol	Gene Description		Input Compound	Compound ID	Compound Name	Gene Symbol	Gene Description		Input Compound	Compound ID	Compound Name	Gene Symbol	Gene Description
Yes	C00114	Choline	ACHE	acetylcholinesterase (Yt blood group)		Yes	C00141	3-Methyl-2-oxobutanoic acid	BCAT1	branched chain aminotransferase 1, cytosolic		Yes	C00073	L-Methionine	ACY1	aminoacylase 1		Yes	C00141	3-Methyl-2-oxobutanoic acid	BCAT1	branched chain aminotransferase 1, cytosolic
Yes	C00114	Choline	BCHE	butyrylcholinesterase		Yes	C00141	3-Methyl-2-oxobutanoic acid	BCAT2	branched chain aminotransferase 2, mitochondrial		Yes	C00073	L-Methionine	BHMT	betaine-homocysteine methyltransferase		Yes	C00141	3-Methyl-2-oxobutanoic acid	BCAT2	branched chain aminotransferase 2, mitochondrial
Yes	C00114	Choline	CHAT	choline acetyltransferase		Yes	C00141	3-Methyl-2-oxobutanoic acid	BCKDHA	branched chain keto acid dehydrogenase E1, alpha polypeptide		Yes	C00073	L-Methionine	MARS	methionyl-tRNA synthetase		Yes	C00141	3-Methyl-2-oxobutanoic acid	BCKDHA	branched chain keto acid dehydrogenase E1, alpha polypeptide
Yes	C00114	Choline	CHKA	choline kinase alpha		Yes	C00141	3-Methyl-2-oxobutanoic acid	BCKDHB	branched chain keto acid dehydrogenase E1, beta polypeptide		Yes	C00073	L-Methionine	MAT1A	methionine adenosyltransferase I, alpha		Yes	C00141	3-Methyl-2-oxobutanoic acid	BCKDHB	branched chain keto acid dehydrogenase E1, beta polypeptide
Yes	C00114	Choline	CHKB	choline kinase beta		Yes	C00141	3-Methyl-2-oxobutanoic acid	OVD1A			Yes	C00073	L-Methionine	MAT2A	methionine adenosyltransferase II, alpha		Yes	C00141	3-Methyl-2-oxobutanoic acid	OVD1A
Yes	C00114	Choline	PLD1	phospholipase D1, phosphatidylcholine-specific		Yes	C00141	3-Methyl-2-oxobutanoic acid	MYST3	MYST histone acetyltransferase (monocytic leukemia) 3		Yes	C00073	L-Methionine	MTR	5-methyltetrahydrofolate-homocysteine methyltransferase		Yes	C00141	3-Methyl-2-oxobutanoic acid	MYST3	MYST histone acetyltransferase (monocytic leukemia) 3
Yes	C00114	Choline	PLD2	phospholipase D2		Yes	C00141	3-Methyl-2-oxobutanoic acid	ARD1A	ARD1 homolog A, N-acetyltransferase (S. cerevisiae)		Yes	C00073	L-Methionine	BHMT2	betaine-homocysteine methyltransferase 2		Yes	C00141	3-Methyl-2-oxobutanoic acid	ARD1A	ARD1 homolog A, N-acetyltransferase (S. cerevisiae)
Yes	C00114	Choline	CHDH	choline dehydrogenase		Yes	C00141	3-Methyl-2-oxobutanoic acid	HTATIP	K(lysine) acetyltransferase 5		Yes	C00073	L-Methionine	MAT2B	methionine adenosyltransferase II, beta		Yes	C00141	3-Methyl-2-oxobutanoic acid	HTATIP	K(lysine) acetyltransferase 5
Yes	C00114	Choline	AASDHPPT	aminoadipate-semialdehyde dehydrogenase-phosphopantetheinyl transferase		Yes	C00141	3-Methyl-2-oxobutanoic acid	MYST4	MYST histone acetyltransferase (monocytic leukemia) 4		Yes	C00073	L-Methionine	MARS2	methionyl-tRNA synthetase 2, mitochondrial		Yes	C00141	3-Methyl-2-oxobutanoic acid	MYST4	MYST histone acetyltransferase (monocytic leukemia) 4
Yes	C00114	Choline	PHOSPHO1	phosphatase, orphan 1		Yes	C00141	3-Methyl-2-oxobutanoic acid	LYPLA3	phospholipase A2, group XV		Yes	C00073	L-Methionine	NAGS	N-acetylglutamate synthase		Yes	C00141	3-Methyl-2-oxobutanoic acid	LYPLA3	phospholipase A2, group XV
Yes	C00355	3,4-Dihydroxy-L-phenylalanine	ACAA1	acetyl-Coenzyme A acyltransferase 1		Yes	C00141	3-Methyl-2-oxobutanoic acid	PNPLA3	patatin-like phospholipase domain containing 3		Yes	C00073	L-Methionine	IL4I1	interleukin 4 induced 1		Yes	C00141	3-Methyl-2-oxobutanoic acid	PNPLA3	patatin-like phospholipase domain containing 3
Yes	C00355	3,4-Dihydroxy-L-phenylalanine	ACOX1	acyl-Coenzyme A oxidase 1, palmitoyl		Yes	C00164	Acetoacetate	BDH1	3-hydroxybutyrate dehydrogenase, type 1		Yes	C00141	3-Methyl-2-oxobutanoic acid	BCAT1	branched chain aminotransferase 1, cytosolic		Yes	C00217	D-Glutamate	GLS	glutaminase
Yes	C00355	3,4-Dihydroxy-L-phenylalanine	BAAT	bile acid Coenzyme A: amino acid N-acyltransferase (glycine N-choloyltransferase)		Yes	C00164	Acetoacetate	FAH	fumarylacetoacetate hydrolase (fumarylacetoacetase)		Yes	C00141	3-Methyl-2-oxobutanoic acid	BCAT2	branched chain aminotransferase 2, mitochondrial		Yes	C00217	D-Glutamate	GLS2	glutaminase 2 (liver, mitochondrial)
Yes	C00355	3,4-Dihydroxy-L-phenylalanine	COMT	catechol-O-methyltransferase		Yes	C00164	Acetoacetate	HMGCL	3-hydroxymethyl-3-methylglutaryl-Coenzyme A lyase		Yes	C00141	3-Methyl-2-oxobutanoic acid	BCKDHA	branched chain keto acid dehydrogenase E1, alpha polypeptide		Yes	C00534	Pyridoxamine	PDXK	pyridoxal (pyridoxine, vitamin B6) kinase
Yes	C00355	3,4-Dihydroxy-L-phenylalanine	DDC	dopa decarboxylase (aromatic L-amino acid decarboxylase)		Yes	C00164	Acetoacetate	OXCT1	3-oxoacid CoA transferase 1		Yes	C00141	3-Methyl-2-oxobutanoic acid	BCKDHB	branched chain keto acid dehydrogenase E1, beta polypeptide		Yes	C00534	Pyridoxamine	PNPO	pyridoxamine 5'-phosphate oxidase
Yes	C00355	3,4-Dihydroxy-L-phenylalanine	ECHS1	enoyl Coenzyme A hydratase, short chain, 1, mitochondrial		Yes	C00164	Acetoacetate	HMGCLL1	3-hydroxymethyl-3-methylglutaryl-Coenzyme A lyase-like 1		Yes	C00141	3-Methyl-2-oxobutanoic acid	OVD1A			Yes	C00881	Deoxycytidine	CDA	cytidine deaminase
Yes	C00355	3,4-Dihydroxy-L-phenylalanine	EHHADH	enoyl-Coenzyme A, hydratase/3-hydroxyacyl Coenzyme A dehydrogenase		Yes	C00164	Acetoacetate	BDH2	3-hydroxybutyrate dehydrogenase, type 2		Yes	C00141	3-Methyl-2-oxobutanoic acid	MYST3	MYST histone acetyltransferase (monocytic leukemia) 3		Yes	C00881	Deoxycytidine	DCK	deoxycytidine kinase
Yes	C00355	3,4-Dihydroxy-L-phenylalanine	HSD17B10	hydroxysteroid (17-beta) dehydrogenase 10		Yes	C00164	Acetoacetate	OXCT2	3-oxoacid CoA transferase 2		Yes	C00141	3-Methyl-2-oxobutanoic acid	ARD1A	ARD1 homolog A, N-acetyltransferase (S. cerevisiae)		Yes	C00881	Deoxycytidine	NT3	3'-nucleotidase
Yes	C00355	3,4-Dihydroxy-L-phenylalanine	HADHA	hydroxyacyl-Coenzyme A dehydrogenase/3-ketoacyl-Coenzyme A thiolase/enoyl-Coenzyme A hydratase (trifunctional protein), alpha subunit		Yes	C00164	Acetoacetate	AACS	acetoacetyl-CoA synthetase		Yes	C00141	3-Methyl-2-oxobutanoic acid	HTATIP	K(lysine) acetyltransferase 5		Yes	C00881	Deoxycytidine	NT5E	5'-nucleotidase, ecto (CD73)
Yes	C00355	3,4-Dihydroxy-L-phenylalanine	HADHB	hydroxyacyl-Coenzyme A dehydrogenase/3-ketoacyl-Coenzyme A thiolase/enoyl-Coenzyme A hydratase (trifunctional protein), beta subunit		Yes	C00256	(R)-Lactate	HAGH	hydroxyacylglutathione hydrolase		Yes	C00141	3-Methyl-2-oxobutanoic acid	MYST4	MYST histone acetyltransferase (monocytic leukemia) 4		Yes	C00881	Deoxycytidine	NT5C2	5'-nucleotidase, cytosolic II
Yes	C00355	3,4-Dihydroxy-L-phenylalanine	HADH	hydroxyacyl-Coenzyme A dehydrogenase		Yes	C00256	(R)-Lactate	HAGHL	hydroxyacylglutathione hydrolase-like		Yes	C00141	3-Methyl-2-oxobutanoic acid	LYPLA3	phospholipase A2, group XV		Yes	C00881	Deoxycytidine	NT5C	5', 3'-nucleotidase, cytosolic
Yes	C00355	3,4-Dihydroxy-L-phenylalanine	HSD17B4	hydroxysteroid (17-beta) dehydrogenase 4		Yes	C00256	(R)-Lactate	LDHD	lactate dehydrogenase D		Yes	C00141	3-Methyl-2-oxobutanoic acid	PNPLA3	patatin-like phospholipase domain containing 3		Yes	C00881	Deoxycytidine	NT5C3	5'-nucleotidase, cytosolic III
Yes	C00355	3,4-Dihydroxy-L-phenylalanine	SULT1A2	sulfotransferase family, cytosolic, 1A, phenol-preferring, member 2		Yes	C00279	D-Erythrose 4-phosphate	ALDOA	aldolase A, fructose-bisphosphate		Yes	C00378	Thiamin	ENTPD2	ectonucleoside triphosphate diphosphohydrolase 2		Yes	C00881	Deoxycytidine	NT5M	5',3'-nucleotidase, mitochondrial
Yes	C00355	3,4-Dihydroxy-L-phenylalanine	SULT1A1	sulfotransferase family, cytosolic, 1A, phenol-preferring, member 1		Yes	C00279	D-Erythrose 4-phosphate	ALDOB	aldolase B, fructose-bisphosphate		Yes	C00378	Thiamin	NUDT4	nudix (nucleoside diphosphate linked moiety X)-type motif 4		Yes	C00881	Deoxycytidine	AICDA	activation-induced cytidine deaminase
Yes	C00355	3,4-Dihydroxy-L-phenylalanine	SULT1A3	sulfotransferase family, cytosolic, 1A, phenol-preferring, member 3		Yes	C00279	D-Erythrose 4-phosphate	ALDOC	aldolase C, fructose-bisphosphate		Yes	C00378	Thiamin	NUDT5	nudix (nucleoside diphosphate linked moiety X)-type motif 5		Yes	C00881	Deoxycytidine	NT5C1A	5'-nucleotidase, cytosolic IA
Yes	C00355	3,4-Dihydroxy-L-phenylalanine	TH	tyrosine hydroxylase		Yes	C00279	D-Erythrose 4-phosphate	TALDO1	transaldolase 1		Yes	C00378	Thiamin	NUDT3	nudix (nucleoside diphosphate linked moiety X)-type motif 3		Yes	C00881	Deoxycytidine	NT5C1B	5'-nucleotidase, cytosolic IB
Yes	C00355	3,4-Dihydroxy-L-phenylalanine	TYR	tyrosinase (oculocutaneous albinism IA)		Yes	C00279	D-Erythrose 4-phosphate	TALDOP1	transaldolase 1 pseudogene 1		Yes	C00378	Thiamin	TPK1	thiamin pyrophosphokinase 1		Yes	C00881	Deoxycytidine	APOBEC4	apolipoprotein B mRNA editing enzyme, catalytic polypeptide-like 4 (putative)
Yes	C00355	3,4-Dihydroxy-L-phenylalanine	ACOX2	acyl-Coenzyme A oxidase 2, branched chain		Yes	C00279	D-Erythrose 4-phosphate	TKT	transketolase		Yes	C00378	Thiamin	NUDT11	nudix (nucleoside diphosphate linked moiety X)-type motif 11		Yes	C00956	L-2-Aminoadipate	AADAT	aminoadipate aminotransferase
Yes	C00355	3,4-Dihydroxy-L-phenylalanine	ACOX3	acyl-Coenzyme A oxidase 3, pristanoyl		Yes	C00279	D-Erythrose 4-phosphate	TKTL1	transketolase-like 1		Yes	C00378	Thiamin	NUDT10	nudix (nucleoside diphosphate linked moiety X)-type motif 10		Yes	C00956	L-2-Aminoadipate	AASDHPPT	aminoadipate-semialdehyde dehydrogenase-phosphopantetheinyl transferase
Yes	C00355	3,4-Dihydroxy-L-phenylalanine	ACOT8	acyl-CoA thioesterase 8		Yes	C00279	D-Erythrose 4-phosphate	TKTL2	transketolase-like 2		Yes	C00670	sn-glycero-3-Phosphocholine	CLC	Charcot-Leyden crystal protein		Yes	C01026	N,N-Dimethylglycine	BHMT	betaine-homocysteine methyltransferase
Yes	C00355	3,4-Dihydroxy-L-phenylalanine	ACAA2	acetyl-Coenzyme A acyltransferase 2		Yes	C00385	Xanthine	HPRT1	hypoxanthine phosphoribosyltransferase 1		Yes	C00670	sn-glycero-3-Phosphocholine	PLA2G4A	phospholipase A2, group IVA (cytosolic, calcium-dependent)		Yes	C01026	N,N-Dimethylglycine	SARDH	sarcosine dehydrogenase
Yes	C00355	3,4-Dihydroxy-L-phenylalanine	ACOT2	acyl-CoA thioesterase 2		Yes	C00385	Xanthine	NP	purine nucleoside phosphorylase		Yes	C00670	sn-glycero-3-Phosphocholine	LYPLA1	lysophospholipase I		Yes	C01026	N,N-Dimethylglycine	BHMT2	betaine-homocysteine methyltransferase 2
Yes	C00355	3,4-Dihydroxy-L-phenylalanine	SLC27A2	solute carrier family 27 (fatty acid transporter), member 2		Yes	C00385	Xanthine	XDH	xanthine dehydrogenase		Yes	C00670	sn-glycero-3-Phosphocholine	LYPLA2	lysophospholipase II		Yes	C01026	N,N-Dimethylglycine	DMGDH	dimethylglycine dehydrogenase
Yes	C00355	3,4-Dihydroxy-L-phenylalanine	ACOT7	acyl-CoA thioesterase 7		Yes	C00385	Xanthine	GDA	guanine deaminase		Yes	C00670	sn-glycero-3-Phosphocholine	CLCF1	cardiotrophin-like cytokine factor 1		Yes	C01026	N,N-Dimethylglycine	PDPR	pyruvate dehydrogenase phosphatase regulatory subunit
Yes	C00355	3,4-Dihydroxy-L-phenylalanine	AMACR	alpha-methylacyl-CoA racemase		Yes	C00526	Deoxyuridine	CDA	cytidine deaminase		Yes	C00670	sn-glycero-3-Phosphocholine	LYPLA3	phospholipase A2, group XV		Yes	CE0469	gama-L-glutamyl-L-alanine	GGT1	gamma-glutamyltransferase 1
Yes	C00355	3,4-Dihydroxy-L-phenylalanine	ACOT4	acyl-CoA thioesterase 4		Yes	C00526	Deoxyuridine	TYMP	thymidine phosphorylase		Yes	C00670	sn-glycero-3-Phosphocholine	LGALS13	lectin, galactoside-binding, soluble, 13		Yes	CE0469	gama-L-glutamyl-L-alanine	GGT3	gamma-glutamyltransferase 3 pseudogene
Yes	C00355	3,4-Dihydroxy-L-phenylalanine	SULT1A4	sulfotransferase family, cytosolic, 1A, phenol-preferring, member 4		Yes	C00526	Deoxyuridine	NP	purine nucleoside phosphorylase		Yes	C02528	Chenodeoxycholate	BAAT	bile acid Coenzyme A: amino acid N-acyltransferase (glycine N-choloyltransferase)		Yes	CE0469	gama-L-glutamyl-L-alanine	GGTL3	gamma-glutamyltransferase 7
Yes	C00355	3,4-Dihydroxy-L-phenylalanine	ACOT1	acyl-CoA thioesterase 1		Yes	C00526	Deoxyuridine	TK1	thymidine kinase 1, soluble		Yes	C02528	Chenodeoxycholate	ACOT8	acyl-CoA thioesterase 8		Yes	CE0469	gama-L-glutamyl-L-alanine	GGTLA1	gamma-glutamyltransferase 5
Yes	C00355	3,4-Dihydroxy-L-phenylalanine	ACOT6	acyl-CoA thioesterase 6		Yes	C00526	Deoxyuridine	TK2	thymidine kinase 2, mitochondrial		Yes	C02528	Chenodeoxycholate	ACOT2	acyl-CoA thioesterase 2		Yes	CE0469	gama-L-glutamyl-L-alanine	GGTL4	gamma-glutamyltransferase light chain 2
Yes	C00534	Pyridoxamine	PDXK	pyridoxal (pyridoxine, vitamin B6) kinase		Yes	C00526	Deoxyuridine	AICDA	activation-induced cytidine deaminase		Yes	C02528	Chenodeoxycholate	SLC27A5	solute carrier family 27 (fatty acid transporter), member 5		Yes	CE0469	gama-L-glutamyl-L-alanine	GGT2	gamma-glutamyltransferase 2
Yes	C00534	Pyridoxamine	PNPO	pyridoxamine 5'-phosphate oxidase		Yes	C00526	Deoxyuridine	APOBEC4	apolipoprotein B mRNA editing enzyme, catalytic polypeptide-like 4 (putative)		Yes	C02528	Chenodeoxycholate	ACOT7	acyl-CoA thioesterase 7
Yes	C00847	4-Pyridoxate	AOX1	aldehyde oxidase 1		Yes	C00601	Phenylacetaldehyde	ABP1	amiloride binding protein 1 (amine oxidase (copper-containing))		Yes	C02528	Chenodeoxycholate	ACOT4	acyl-CoA thioesterase 4
Yes	C03771	5-Guanidino-2-oxopentanoate	DAO	D-amino-acid oxidase		Yes	C00601	Phenylacetaldehyde	ALDH3A1	aldehyde dehydrogenase 3 family, memberA1		Yes	C02528	Chenodeoxycholate	ACOT1	acyl-CoA thioesterase 1
Yes	C14861	S-(2,2-Dichloro-1-hydroxy)ethyl glutathione	GSTA1	glutathione S-transferase alpha 1		Yes	C00601	Phenylacetaldehyde	ALDH1A3	aldehyde dehydrogenase 1 family, member A3		Yes	C02528	Chenodeoxycholate	ACOT6	acyl-CoA thioesterase 6
Yes	C14861	S-(2,2-Dichloro-1-hydroxy)ethyl glutathione	GSTA2	glutathione S-transferase alpha 2		Yes	C00601	Phenylacetaldehyde	ALDH3B1	aldehyde dehydrogenase 3 family, member B1		Yes	C11135	Androsterone glucuronide	UGT2B@	UDP glucuronosyltransferase 2 family, polypeptide B cluster
Yes	C14861	S-(2,2-Dichloro-1-hydroxy)ethyl glutathione	GSTA3	glutathione S-transferase alpha 3		Yes	C00601	Phenylacetaldehyde	ALDH3B2	aldehyde dehydrogenase 3 family, member B2		Yes	C11135	Androsterone glucuronide	UGT2B4	UDP glucuronosyltransferase 2 family, polypeptide B4
Yes	C14861	S-(2,2-Dichloro-1-hydroxy)ethyl glutathione	GSTA4	glutathione S-transferase alpha 4		Yes	C00601	Phenylacetaldehyde	AOC2	amine oxidase, copper containing 2 (retina-specific)		Yes	C11135	Androsterone glucuronide	UGT2B7	UDP glucuronosyltransferase 2 family, polypeptide B7
Yes	C14861	S-(2,2-Dichloro-1-hydroxy)ethyl glutathione	GSTM1	glutathione S-transferase mu 1		Yes	C00601	Phenylacetaldehyde	MAOA	monoamine oxidase A		Yes	C11135	Androsterone glucuronide	UGT2B10	UDP glucuronosyltransferase 2 family, polypeptide B10
Yes	C14861	S-(2,2-Dichloro-1-hydroxy)ethyl glutathione	GSTM2	glutathione S-transferase mu 2 (muscle)		Yes	C00601	Phenylacetaldehyde	MAOB	monoamine oxidase B		Yes	C11135	Androsterone glucuronide	UGT2B15	UDP glucuronosyltransferase 2 family, polypeptide B15
Yes	C14861	S-(2,2-Dichloro-1-hydroxy)ethyl glutathione	GSTM3	glutathione S-transferase mu 3 (brain)		Yes	C00601	Phenylacetaldehyde	AOC3	amine oxidase, copper containing 3 (vascular adhesion protein 1)		Yes	C11135	Androsterone glucuronide	UGT2B17	UDP glucuronosyltransferase 2 family, polypeptide B17
Yes	C14861	S-(2,2-Dichloro-1-hydroxy)ethyl glutathione	GSTM4	glutathione S-transferase mu 4		Yes	C00627	Pyridoxine phosphate	PDXK	pyridoxal (pyridoxine, vitamin B6) kinase		Yes	C11135	Androsterone glucuronide	UGT2B11	UDP glucuronosyltransferase 2 family, polypeptide B11
Yes	C14861	S-(2,2-Dichloro-1-hydroxy)ethyl glutathione	GSTM5	glutathione S-transferase mu 5		Yes	C00627	Pyridoxine phosphate	PNPO	pyridoxamine 5'-phosphate oxidase		Yes	C11135	Androsterone glucuronide	UGT2A1	UDP glucuronosyltransferase 2 family, polypeptide A1
Yes	C14861	S-(2,2-Dichloro-1-hydroxy)ethyl glutathione	GSTP1	glutathione S-transferase pi 1		Yes	C00956	L-2-Aminoadipate	AADAT	aminoadipate aminotransferase		Yes	C11135	Androsterone glucuronide	UGT2B28	UDP glucuronosyltransferase 2 family, polypeptide B28
Yes	C14861	S-(2,2-Dichloro-1-hydroxy)ethyl glutathione	GSTT1	glutathione S-transferase theta 1		Yes	C00956	L-2-Aminoadipate	AASDHPPT	aminoadipate-semialdehyde dehydrogenase-phosphopantetheinyl transferase		Yes	C11135	Androsterone glucuronide	UGT1A10	UDP glucuronosyltransferase 1 family, polypeptide A10
Yes	C14861	S-(2,2-Dichloro-1-hydroxy)ethyl glutathione	GSTT2	glutathione S-transferase theta 2		Yes	C01026	N,N-Dimethylglycine	BHMT	betaine-homocysteine methyltransferase		Yes	C11135	Androsterone glucuronide	UGT1A8	UDP glucuronosyltransferase 1 family, polypeptide A8
Yes	C14861	S-(2,2-Dichloro-1-hydroxy)ethyl glutathione	GSTZ1	glutathione transferase zeta 1		Yes	C01026	N,N-Dimethylglycine	SARDH	sarcosine dehydrogenase		Yes	C11135	Androsterone glucuronide	UGT1A7	UDP glucuronosyltransferase 1 family, polypeptide A7
Yes	C14861	S-(2,2-Dichloro-1-hydroxy)ethyl glutathione	MGST1	microsomal glutathione S-transferase 1		Yes	C01026	N,N-Dimethylglycine	BHMT2	betaine-homocysteine methyltransferase 2		Yes	C11135	Androsterone glucuronide	UGT1A6	UDP glucuronosyltransferase 1 family, polypeptide A6
Yes	C14861	S-(2,2-Dichloro-1-hydroxy)ethyl glutathione	MGST2	microsomal glutathione S-transferase 2		Yes	C01026	N,N-Dimethylglycine	DMGDH	dimethylglycine dehydrogenase		Yes	C11135	Androsterone glucuronide	UGT1A5	UDP glucuronosyltransferase 1 family, polypeptide A5
Yes	C14861	S-(2,2-Dichloro-1-hydroxy)ethyl glutathione	MGST3	microsomal glutathione S-transferase 3		Yes	C01026	N,N-Dimethylglycine	PDPR	pyruvate dehydrogenase phosphatase regulatory subunit		Yes	C11135	Androsterone glucuronide	UGT1A9	UDP glucuronosyltransferase 1 family, polypeptide A9
Yes	C14861	S-(2,2-Dichloro-1-hydroxy)ethyl glutathione	GSTO1	glutathione S-transferase omega 1		Yes	C03642	Taurolithocholate sulfate	SULT2A1	sulfotransferase family, cytosolic, 2A, dehydroepiandrosterone (DHEA)-preferring, member 1		Yes	C11135	Androsterone glucuronide	UGT1A4	UDP glucuronosyltransferase 1 family, polypeptide A4
Yes	C14861	S-(2,2-Dichloro-1-hydroxy)ethyl glutathione	GSTO2	glutathione S-transferase omega 2		Yes	C03793	N6,N6,N6-Trimethyl-L-lysine	TMLHE	trimethyllysine hydroxylase, epsilon		Yes	C11135	Androsterone glucuronide	UGT1A1	UDP glucuronosyltransferase 1 family, polypeptide A1
Yes	C14861	S-(2,2-Dichloro-1-hydroxy)ethyl glutathione	GSTA5	glutathione S-transferase alpha 5		Yes	CE1360	cholesterol sulfate	STS	steroid sulfatase (microsomal), isozyme S		Yes	C11135	Androsterone glucuronide	UGT1A3	UDP glucuronosyltransferase 1 family, polypeptide A3
Yes	C14861	S-(2,2-Dichloro-1-hydroxy)ethyl glutathione	GSTK1	glutathione S-transferase kappa 1		Yes	CE1360	cholesterol sulfate	SULT1E1	sulfotransferase family 1E, estrogen-preferring, member 1		Yes	C11135	Androsterone glucuronide	UGT2A3	UDP glucuronosyltransferase 2 family, polypeptide A3
						Yes	CE5964	EtNP-Man-Man-(EtNP)Man-GlcN-acyl-PI	B4GALT1	UDP-Gal:betaGlcNAc beta 1,4- galactosyltransferase, polypeptide 1		Yes	C11135	Androsterone glucuronide	UGT3A2	UDP glycosyltransferase 3 family, polypeptide A2
						Yes	CE5964	EtNP-Man-Man-(EtNP)Man-GlcN-acyl-PI	STT3A	STT3, subunit of the oligosaccharyltransferase complex, homolog A (S. cerevisiae)		Yes	C14861	S-(2,2-Dichloro-1-hydroxy)ethyl glutathione	GSTA1	glutathione S-transferase alpha 1
						Yes	CE5964	EtNP-Man-Man-(EtNP)Man-GlcN-acyl-PI	B4GALT4	UDP-Gal:betaGlcNAc beta 1,4- galactosyltransferase, polypeptide 4		Yes	C14861	S-(2,2-Dichloro-1-hydroxy)ethyl glutathione	GSTA2	glutathione S-transferase alpha 2
						Yes	CE5964	EtNP-Man-Man-(EtNP)Man-GlcN-acyl-PI	B4GALT3	UDP-Gal:betaGlcNAc beta 1,4- galactosyltransferase, polypeptide 3		Yes	C14861	S-(2,2-Dichloro-1-hydroxy)ethyl glutathione	GSTA3	glutathione S-transferase alpha 3
						Yes	CE5964	EtNP-Man-Man-(EtNP)Man-GlcN-acyl-PI	B4GALT2	UDP-Gal:betaGlcNAc beta 1,4- galactosyltransferase, polypeptide 2		Yes	C14861	S-(2,2-Dichloro-1-hydroxy)ethyl glutathione	GSTA4	glutathione S-transferase alpha 4
						Yes	CE5964	EtNP-Man-Man-(EtNP)Man-GlcN-acyl-PI	B4GALT5	UDP-Gal:betaGlcNAc beta 1,4- galactosyltransferase, polypeptide 5		Yes	C14861	S-(2,2-Dichloro-1-hydroxy)ethyl glutathione	GSTM1	glutathione S-transferase mu 1
						Yes	CE5964	EtNP-Man-Man-(EtNP)Man-GlcN-acyl-PI	ALG3	asparagine-linked glycosylation 3, alpha-1,3- mannosyltransferase homolog (S. cerevisiae)		Yes	C14861	S-(2,2-Dichloro-1-hydroxy)ethyl glutathione	GSTM2	glutathione S-transferase mu 2 (muscle)
						Yes	CE5964	EtNP-Man-Man-(EtNP)Man-GlcN-acyl-PI	B3GNT2	UDP-GlcNAc:betaGal beta-1,3-N-acetylglucosaminyltransferase 2		Yes	C14861	S-(2,2-Dichloro-1-hydroxy)ethyl glutathione	GSTM3	glutathione S-transferase mu 3 (brain)
						Yes	CE5964	EtNP-Man-Man-(EtNP)Man-GlcN-acyl-PI	FUT9	fucosyltransferase 9 (alpha (1,3) fucosyltransferase)		Yes	C14861	S-(2,2-Dichloro-1-hydroxy)ethyl glutathione	GSTM4	glutathione S-transferase mu 4
						Yes	CE5964	EtNP-Man-Man-(EtNP)Man-GlcN-acyl-PI	B4GALT7	xylosylprotein beta 1,4-galactosyltransferase, polypeptide 7 (galactosyltransferase I)		Yes	C14861	S-(2,2-Dichloro-1-hydroxy)ethyl glutathione	GSTM5	glutathione S-transferase mu 5
						Yes	CE5964	EtNP-Man-Man-(EtNP)Man-GlcN-acyl-PI	GBGT1	globoside alpha-1,3-N-acetylgalactosaminyltransferase 1		Yes	C14861	S-(2,2-Dichloro-1-hydroxy)ethyl glutathione	GSTP1	glutathione S-transferase pi 1
						Yes	CE5964	EtNP-Man-Man-(EtNP)Man-GlcN-acyl-PI	GALNT7	UDP-N-acetyl-alpha-D-galactosamine:polypeptide N-acetylgalactosaminyltransferase 7 (GalNAc-T7)		Yes	C14861	S-(2,2-Dichloro-1-hydroxy)ethyl glutathione	GSTT1	glutathione S-transferase theta 1
						Yes	CE5964	EtNP-Man-Man-(EtNP)Man-GlcN-acyl-PI	ALG12	asparagine-linked glycosylation 12, alpha-1,6-mannosyltransferase homolog (S. cerevisiae)		Yes	C14861	S-(2,2-Dichloro-1-hydroxy)ethyl glutathione	GSTT2	glutathione S-transferase theta 2
						Yes	CE5964	EtNP-Man-Man-(EtNP)Man-GlcN-acyl-PI	ALG2	asparagine-linked glycosylation 2, alpha-1,3-mannosyltransferase homolog (S. cerevisiae)		Yes	C14861	S-(2,2-Dichloro-1-hydroxy)ethyl glutathione	GSTZ1	glutathione transferase zeta 1
						Yes	CE5964	EtNP-Man-Man-(EtNP)Man-GlcN-acyl-PI	B3GNT6	UDP-GlcNAc:betaGal beta-1,3-N-acetylglucosaminyltransferase 6 (core 3 synthase)		Yes	C14861	S-(2,2-Dichloro-1-hydroxy)ethyl glutathione	MGST1	microsomal glutathione S-transferase 1
						Yes	CE5964	EtNP-Man-Man-(EtNP)Man-GlcN-acyl-PI	STT3B	STT3, subunit of the oligosaccharyltransferase complex, homolog B (S. cerevisiae)		Yes	C14861	S-(2,2-Dichloro-1-hydroxy)ethyl glutathione	MGST2	microsomal glutathione S-transferase 2
												Yes	C14861	S-(2,2-Dichloro-1-hydroxy)ethyl glutathione	MGST3	microsomal glutathione S-transferase 3
												Yes	C14861	S-(2,2-Dichloro-1-hydroxy)ethyl glutathione	GSTO1	glutathione S-transferase omega 1
												Yes	C14861	S-(2,2-Dichloro-1-hydroxy)ethyl glutathione	GSTO2	glutathione S-transferase omega 2
												Yes	C14861	S-(2,2-Dichloro-1-hydroxy)ethyl glutathione	GSTA5	glutathione S-transferase alpha 5
												Yes	C14861	S-(2,2-Dichloro-1-hydroxy)ethyl glutathione	GSTK1	glutathione S-transferase kappa 1
												Yes	CE1360	cholesterol sulfate	STS	steroid sulfatase (microsomal), isozyme S
												Yes	CE1360	cholesterol sulfate	SULT1E1	sulfotransferase family 1E, estrogen-preferring, member 1
												Yes	CE5247	2-hydroxyestrone sulfate	SULT1E1	sulfotransferase family 1E, estrogen-preferring, member 1

## Sheet: Breed specific - combined time
Duroc - TP1 and TP2						Landrace - TP1 and TP2
Input Compound	Compound ID	Compound Name	Gene Symbol	Gene Description		Input Compound	Compound ID	Compound Name	Gene Symbol	Gene Description
Yes	C00114	Choline	ACHE	acetylcholinesterase (Yt blood group)		Yes	C00073	L-Methionine	ACY1	aminoacylase 1
Yes	C00114	Choline	BCHE	butyrylcholinesterase		Yes	C00073	L-Methionine	BHMT	betaine-homocysteine methyltransferase
Yes	C00114	Choline	CHAT	choline acetyltransferase		Yes	C00073	L-Methionine	MARS	methionyl-tRNA synthetase
Yes	C00114	Choline	CHKA	choline kinase alpha		Yes	C00073	L-Methionine	MAT1A	methionine adenosyltransferase I, alpha
Yes	C00114	Choline	CHKB	choline kinase beta		Yes	C00073	L-Methionine	MAT2A	methionine adenosyltransferase II, alpha
Yes	C00114	Choline	PLD1	phospholipase D1, phosphatidylcholine-specific		Yes	C00073	L-Methionine	MTR	5-methyltetrahydrofolate-homocysteine methyltransferase
Yes	C00114	Choline	PLD2	phospholipase D2		Yes	C00073	L-Methionine	BHMT2	betaine-homocysteine methyltransferase 2
Yes	C00114	Choline	CHDH	choline dehydrogenase		Yes	C00073	L-Methionine	MAT2B	methionine adenosyltransferase II, beta
Yes	C00114	Choline	AASDHPPT	aminoadipate-semialdehyde dehydrogenase-phosphopantetheinyl transferase		Yes	C00073	L-Methionine	MARS2	methionyl-tRNA synthetase 2, mitochondrial
Yes	C00114	Choline	PHOSPHO1	phosphatase, orphan 1		Yes	C00073	L-Methionine	NAGS	N-acetylglutamate synthase
Yes	C00141	3-Methyl-2-oxobutanoic acid	BCAT1	branched chain aminotransferase 1, cytosolic		Yes	C00073	L-Methionine	IL4I1	interleukin 4 induced 1
Yes	C00141	3-Methyl-2-oxobutanoic acid	BCAT2	branched chain aminotransferase 2, mitochondrial		Yes	C00141	3-Methyl-2-oxobutanoic acid	BCAT1	branched chain aminotransferase 1, cytosolic
Yes	C00141	3-Methyl-2-oxobutanoic acid	BCKDHA	branched chain keto acid dehydrogenase E1, alpha polypeptide		Yes	C00141	3-Methyl-2-oxobutanoic acid	BCAT2	branched chain aminotransferase 2, mitochondrial
Yes	C00141	3-Methyl-2-oxobutanoic acid	BCKDHB	branched chain keto acid dehydrogenase E1, beta polypeptide		Yes	C00141	3-Methyl-2-oxobutanoic acid	BCKDHA	branched chain keto acid dehydrogenase E1, alpha polypeptide
Yes	C00141	3-Methyl-2-oxobutanoic acid	OVD1A			Yes	C00141	3-Methyl-2-oxobutanoic acid	BCKDHB	branched chain keto acid dehydrogenase E1, beta polypeptide
Yes	C00141	3-Methyl-2-oxobutanoic acid	MYST3	MYST histone acetyltransferase (monocytic leukemia) 3		Yes	C00141	3-Methyl-2-oxobutanoic acid	OVD1A
Yes	C00141	3-Methyl-2-oxobutanoic acid	ARD1A	ARD1 homolog A, N-acetyltransferase (S. cerevisiae)		Yes	C00141	3-Methyl-2-oxobutanoic acid	MYST3	MYST histone acetyltransferase (monocytic leukemia) 3
Yes	C00141	3-Methyl-2-oxobutanoic acid	HTATIP	K(lysine) acetyltransferase 5		Yes	C00141	3-Methyl-2-oxobutanoic acid	ARD1A	ARD1 homolog A, N-acetyltransferase (S. cerevisiae)
Yes	C00141	3-Methyl-2-oxobutanoic acid	MYST4	MYST histone acetyltransferase (monocytic leukemia) 4		Yes	C00141	3-Methyl-2-oxobutanoic acid	HTATIP	K(lysine) acetyltransferase 5
Yes	C00141	3-Methyl-2-oxobutanoic acid	LYPLA3	phospholipase A2, group XV		Yes	C00141	3-Methyl-2-oxobutanoic acid	MYST4	MYST histone acetyltransferase (monocytic leukemia) 4
Yes	C00141	3-Methyl-2-oxobutanoic acid	PNPLA3	patatin-like phospholipase domain containing 3		Yes	C00141	3-Methyl-2-oxobutanoic acid	LYPLA3	phospholipase A2, group XV
Yes	C00164	Acetoacetate	BDH1	3-hydroxybutyrate dehydrogenase, type 1		Yes	C00141	3-Methyl-2-oxobutanoic acid	PNPLA3	patatin-like phospholipase domain containing 3
Yes	C00164	Acetoacetate	FAH	fumarylacetoacetate hydrolase (fumarylacetoacetase)		Yes	C00217	D-Glutamate	GLS	glutaminase
Yes	C00164	Acetoacetate	HMGCL	3-hydroxymethyl-3-methylglutaryl-Coenzyme A lyase		Yes	C00217	D-Glutamate	GLS2	glutaminase 2 (liver, mitochondrial)
Yes	C00164	Acetoacetate	OXCT1	3-oxoacid CoA transferase 1		Yes	C00378	Thiamin	ENTPD2	ectonucleoside triphosphate diphosphohydrolase 2
Yes	C00164	Acetoacetate	HMGCLL1	3-hydroxymethyl-3-methylglutaryl-Coenzyme A lyase-like 1		Yes	C00378	Thiamin	NUDT4	nudix (nucleoside diphosphate linked moiety X)-type motif 4
Yes	C00164	Acetoacetate	BDH2	3-hydroxybutyrate dehydrogenase, type 2		Yes	C00378	Thiamin	NUDT5	nudix (nucleoside diphosphate linked moiety X)-type motif 5
Yes	C00164	Acetoacetate	OXCT2	3-oxoacid CoA transferase 2		Yes	C00378	Thiamin	NUDT3	nudix (nucleoside diphosphate linked moiety X)-type motif 3
Yes	C00164	Acetoacetate	AACS	acetoacetyl-CoA synthetase		Yes	C00378	Thiamin	TPK1	thiamin pyrophosphokinase 1
Yes	C00256	(R)-Lactate	HAGH	hydroxyacylglutathione hydrolase		Yes	C00378	Thiamin	NUDT11	nudix (nucleoside diphosphate linked moiety X)-type motif 11
Yes	C00256	(R)-Lactate	HAGHL	hydroxyacylglutathione hydrolase-like		Yes	C00378	Thiamin	NUDT10	nudix (nucleoside diphosphate linked moiety X)-type motif 10
Yes	C00256	(R)-Lactate	LDHD	lactate dehydrogenase D		Yes	C00534	Pyridoxamine	PDXK	pyridoxal (pyridoxine, vitamin B6) kinase
Yes	C00279	D-Erythrose 4-phosphate	ALDOA	aldolase A, fructose-bisphosphate		Yes	C00534	Pyridoxamine	PNPO	pyridoxamine 5'-phosphate oxidase
Yes	C00279	D-Erythrose 4-phosphate	ALDOB	aldolase B, fructose-bisphosphate		Yes	C00670	sn-glycero-3-Phosphocholine	CLC	Charcot-Leyden crystal protein
Yes	C00279	D-Erythrose 4-phosphate	ALDOC	aldolase C, fructose-bisphosphate		Yes	C00670	sn-glycero-3-Phosphocholine	PLA2G4A	phospholipase A2, group IVA (cytosolic, calcium-dependent)
Yes	C00279	D-Erythrose 4-phosphate	TALDO1	transaldolase 1		Yes	C00670	sn-glycero-3-Phosphocholine	LYPLA1	lysophospholipase I
Yes	C00279	D-Erythrose 4-phosphate	TALDOP1	transaldolase 1 pseudogene 1		Yes	C00670	sn-glycero-3-Phosphocholine	LYPLA2	lysophospholipase II
Yes	C00279	D-Erythrose 4-phosphate	TKT	transketolase		Yes	C00670	sn-glycero-3-Phosphocholine	CLCF1	cardiotrophin-like cytokine factor 1
Yes	C00279	D-Erythrose 4-phosphate	TKTL1	transketolase-like 1		Yes	C00670	sn-glycero-3-Phosphocholine	LYPLA3	phospholipase A2, group XV
Yes	C00279	D-Erythrose 4-phosphate	TKTL2	transketolase-like 2		Yes	C00670	sn-glycero-3-Phosphocholine	LGALS13	lectin, galactoside-binding, soluble, 13
Yes	C00355	3,4-Dihydroxy-L-phenylalanine	ACAA1	acetyl-Coenzyme A acyltransferase 1		Yes	C00881	Deoxycytidine	CDA	cytidine deaminase
Yes	C00355	3,4-Dihydroxy-L-phenylalanine	ACOX1	acyl-Coenzyme A oxidase 1, palmitoyl		Yes	C00881	Deoxycytidine	DCK	deoxycytidine kinase
Yes	C00355	3,4-Dihydroxy-L-phenylalanine	BAAT	bile acid Coenzyme A: amino acid N-acyltransferase (glycine N-choloyltransferase)		Yes	C00881	Deoxycytidine	NT3	3'-nucleotidase
Yes	C00355	3,4-Dihydroxy-L-phenylalanine	COMT	catechol-O-methyltransferase		Yes	C00881	Deoxycytidine	NT5E	5'-nucleotidase, ecto (CD73)
Yes	C00355	3,4-Dihydroxy-L-phenylalanine	DDC	dopa decarboxylase (aromatic L-amino acid decarboxylase)		Yes	C00881	Deoxycytidine	NT5C2	5'-nucleotidase, cytosolic II
Yes	C00355	3,4-Dihydroxy-L-phenylalanine	ECHS1	enoyl Coenzyme A hydratase, short chain, 1, mitochondrial		Yes	C00881	Deoxycytidine	NT5C	5', 3'-nucleotidase, cytosolic
Yes	C00355	3,4-Dihydroxy-L-phenylalanine	EHHADH	enoyl-Coenzyme A, hydratase/3-hydroxyacyl Coenzyme A dehydrogenase		Yes	C00881	Deoxycytidine	NT5C3	5'-nucleotidase, cytosolic III
Yes	C00355	3,4-Dihydroxy-L-phenylalanine	HSD17B10	hydroxysteroid (17-beta) dehydrogenase 10		Yes	C00881	Deoxycytidine	NT5M	5',3'-nucleotidase, mitochondrial
Yes	C00355	3,4-Dihydroxy-L-phenylalanine	HADHA	hydroxyacyl-Coenzyme A dehydrogenase/3-ketoacyl-Coenzyme A thiolase/enoyl-Coenzyme A hydratase (trifunctional protein), alpha subunit		Yes	C00881	Deoxycytidine	AICDA	activation-induced cytidine deaminase
Yes	C00355	3,4-Dihydroxy-L-phenylalanine	HADHB	hydroxyacyl-Coenzyme A dehydrogenase/3-ketoacyl-Coenzyme A thiolase/enoyl-Coenzyme A hydratase (trifunctional protein), beta subunit		Yes	C00881	Deoxycytidine	NT5C1A	5'-nucleotidase, cytosolic IA
Yes	C00355	3,4-Dihydroxy-L-phenylalanine	HADH	hydroxyacyl-Coenzyme A dehydrogenase		Yes	C00881	Deoxycytidine	NT5C1B	5'-nucleotidase, cytosolic IB
Yes	C00355	3,4-Dihydroxy-L-phenylalanine	HSD17B4	hydroxysteroid (17-beta) dehydrogenase 4		Yes	C00881	Deoxycytidine	APOBEC4	apolipoprotein B mRNA editing enzyme, catalytic polypeptide-like 4 (putative)
Yes	C00355	3,4-Dihydroxy-L-phenylalanine	SULT1A2	sulfotransferase family, cytosolic, 1A, phenol-preferring, member 2		Yes	C00956	L-2-Aminoadipate	AADAT	aminoadipate aminotransferase
Yes	C00355	3,4-Dihydroxy-L-phenylalanine	SULT1A1	sulfotransferase family, cytosolic, 1A, phenol-preferring, member 1		Yes	C00956	L-2-Aminoadipate	AASDHPPT	aminoadipate-semialdehyde dehydrogenase-phosphopantetheinyl transferase
Yes	C00355	3,4-Dihydroxy-L-phenylalanine	SULT1A3	sulfotransferase family, cytosolic, 1A, phenol-preferring, member 3		Yes	C01026	N,N-Dimethylglycine	BHMT	betaine-homocysteine methyltransferase
Yes	C00355	3,4-Dihydroxy-L-phenylalanine	TH	tyrosine hydroxylase		Yes	C01026	N,N-Dimethylglycine	SARDH	sarcosine dehydrogenase
Yes	C00355	3,4-Dihydroxy-L-phenylalanine	TYR	tyrosinase (oculocutaneous albinism IA)		Yes	C01026	N,N-Dimethylglycine	BHMT2	betaine-homocysteine methyltransferase 2
Yes	C00355	3,4-Dihydroxy-L-phenylalanine	ACOX2	acyl-Coenzyme A oxidase 2, branched chain		Yes	C01026	N,N-Dimethylglycine	DMGDH	dimethylglycine dehydrogenase
Yes	C00355	3,4-Dihydroxy-L-phenylalanine	ACOX3	acyl-Coenzyme A oxidase 3, pristanoyl		Yes	C01026	N,N-Dimethylglycine	PDPR	pyruvate dehydrogenase phosphatase regulatory subunit
Yes	C00355	3,4-Dihydroxy-L-phenylalanine	ACOT8	acyl-CoA thioesterase 8		Yes	C02528	Chenodeoxycholate	BAAT	bile acid Coenzyme A: amino acid N-acyltransferase (glycine N-choloyltransferase)
Yes	C00355	3,4-Dihydroxy-L-phenylalanine	ACAA2	acetyl-Coenzyme A acyltransferase 2		Yes	C02528	Chenodeoxycholate	ACOT8	acyl-CoA thioesterase 8
Yes	C00355	3,4-Dihydroxy-L-phenylalanine	ACOT2	acyl-CoA thioesterase 2		Yes	C02528	Chenodeoxycholate	ACOT2	acyl-CoA thioesterase 2
Yes	C00355	3,4-Dihydroxy-L-phenylalanine	SLC27A2	solute carrier family 27 (fatty acid transporter), member 2		Yes	C02528	Chenodeoxycholate	SLC27A5	solute carrier family 27 (fatty acid transporter), member 5
Yes	C00355	3,4-Dihydroxy-L-phenylalanine	ACOT7	acyl-CoA thioesterase 7		Yes	C02528	Chenodeoxycholate	ACOT7	acyl-CoA thioesterase 7
Yes	C00355	3,4-Dihydroxy-L-phenylalanine	AMACR	alpha-methylacyl-CoA racemase		Yes	C02528	Chenodeoxycholate	ACOT4	acyl-CoA thioesterase 4
Yes	C00355	3,4-Dihydroxy-L-phenylalanine	ACOT4	acyl-CoA thioesterase 4		Yes	C02528	Chenodeoxycholate	ACOT1	acyl-CoA thioesterase 1
Yes	C00355	3,4-Dihydroxy-L-phenylalanine	SULT1A4	sulfotransferase family, cytosolic, 1A, phenol-preferring, member 4		Yes	C02528	Chenodeoxycholate	ACOT6	acyl-CoA thioesterase 6
Yes	C00355	3,4-Dihydroxy-L-phenylalanine	ACOT1	acyl-CoA thioesterase 1		Yes	C11135	Androsterone glucuronide	UGT2B@	UDP glucuronosyltransferase 2 family, polypeptide B cluster
Yes	C00355	3,4-Dihydroxy-L-phenylalanine	ACOT6	acyl-CoA thioesterase 6		Yes	C11135	Androsterone glucuronide	UGT2B4	UDP glucuronosyltransferase 2 family, polypeptide B4
Yes	C00385	Xanthine	HPRT1	hypoxanthine phosphoribosyltransferase 1		Yes	C11135	Androsterone glucuronide	UGT2B7	UDP glucuronosyltransferase 2 family, polypeptide B7
Yes	C00385	Xanthine	NP	purine nucleoside phosphorylase		Yes	C11135	Androsterone glucuronide	UGT2B10	UDP glucuronosyltransferase 2 family, polypeptide B10
Yes	C00385	Xanthine	XDH	xanthine dehydrogenase		Yes	C11135	Androsterone glucuronide	UGT2B15	UDP glucuronosyltransferase 2 family, polypeptide B15
Yes	C00385	Xanthine	GDA	guanine deaminase		Yes	C11135	Androsterone glucuronide	UGT2B17	UDP glucuronosyltransferase 2 family, polypeptide B17
Yes	C00526	Deoxyuridine	CDA	cytidine deaminase		Yes	C11135	Androsterone glucuronide	UGT2B11	UDP glucuronosyltransferase 2 family, polypeptide B11
Yes	C00526	Deoxyuridine	TYMP	thymidine phosphorylase		Yes	C11135	Androsterone glucuronide	UGT2A1	UDP glucuronosyltransferase 2 family, polypeptide A1
Yes	C00526	Deoxyuridine	NP	purine nucleoside phosphorylase		Yes	C11135	Androsterone glucuronide	UGT2B28	UDP glucuronosyltransferase 2 family, polypeptide B28
Yes	C00526	Deoxyuridine	TK1	thymidine kinase 1, soluble		Yes	C11135	Androsterone glucuronide	UGT1A10	UDP glucuronosyltransferase 1 family, polypeptide A10
Yes	C00526	Deoxyuridine	TK2	thymidine kinase 2, mitochondrial		Yes	C11135	Androsterone glucuronide	UGT1A8	UDP glucuronosyltransferase 1 family, polypeptide A8
Yes	C00526	Deoxyuridine	AICDA	activation-induced cytidine deaminase		Yes	C11135	Androsterone glucuronide	UGT1A7	UDP glucuronosyltransferase 1 family, polypeptide A7
Yes	C00526	Deoxyuridine	APOBEC4	apolipoprotein B mRNA editing enzyme, catalytic polypeptide-like 4 (putative)		Yes	C11135	Androsterone glucuronide	UGT1A6	UDP glucuronosyltransferase 1 family, polypeptide A6
Yes	C00534	Pyridoxamine	PDXK	pyridoxal (pyridoxine, vitamin B6) kinase		Yes	C11135	Androsterone glucuronide	UGT1A5	UDP glucuronosyltransferase 1 family, polypeptide A5
Yes	C00534	Pyridoxamine	PNPO	pyridoxamine 5'-phosphate oxidase		Yes	C11135	Androsterone glucuronide	UGT1A9	UDP glucuronosyltransferase 1 family, polypeptide A9
Yes	C00601	Phenylacetaldehyde	ABP1	amiloride binding protein 1 (amine oxidase (copper-containing))		Yes	C11135	Androsterone glucuronide	UGT1A4	UDP glucuronosyltransferase 1 family, polypeptide A4
Yes	C00601	Phenylacetaldehyde	ALDH3A1	aldehyde dehydrogenase 3 family, memberA1		Yes	C11135	Androsterone glucuronide	UGT1A1	UDP glucuronosyltransferase 1 family, polypeptide A1
Yes	C00601	Phenylacetaldehyde	ALDH1A3	aldehyde dehydrogenase 1 family, member A3		Yes	C11135	Androsterone glucuronide	UGT1A3	UDP glucuronosyltransferase 1 family, polypeptide A3
Yes	C00601	Phenylacetaldehyde	ALDH3B1	aldehyde dehydrogenase 3 family, member B1		Yes	C11135	Androsterone glucuronide	UGT2A3	UDP glucuronosyltransferase 2 family, polypeptide A3
Yes	C00601	Phenylacetaldehyde	ALDH3B2	aldehyde dehydrogenase 3 family, member B2		Yes	C11135	Androsterone glucuronide	UGT3A2	UDP glycosyltransferase 3 family, polypeptide A2
Yes	C00601	Phenylacetaldehyde	AOC2	amine oxidase, copper containing 2 (retina-specific)		Yes	C14861	S-(2,2-Dichloro-1-hydroxy)ethyl glutathione	GSTA1	glutathione S-transferase alpha 1
Yes	C00601	Phenylacetaldehyde	MAOA	monoamine oxidase A		Yes	C14861	S-(2,2-Dichloro-1-hydroxy)ethyl glutathione	GSTA2	glutathione S-transferase alpha 2
Yes	C00601	Phenylacetaldehyde	MAOB	monoamine oxidase B		Yes	C14861	S-(2,2-Dichloro-1-hydroxy)ethyl glutathione	GSTA3	glutathione S-transferase alpha 3
Yes	C00601	Phenylacetaldehyde	AOC3	amine oxidase, copper containing 3 (vascular adhesion protein 1)		Yes	C14861	S-(2,2-Dichloro-1-hydroxy)ethyl glutathione	GSTA4	glutathione S-transferase alpha 4
Yes	C00627	Pyridoxine phosphate	PDXK	pyridoxal (pyridoxine, vitamin B6) kinase		Yes	C14861	S-(2,2-Dichloro-1-hydroxy)ethyl glutathione	GSTM1	glutathione S-transferase mu 1
Yes	C00627	Pyridoxine phosphate	PNPO	pyridoxamine 5'-phosphate oxidase		Yes	C14861	S-(2,2-Dichloro-1-hydroxy)ethyl glutathione	GSTM2	glutathione S-transferase mu 2 (muscle)
Yes	C00847	4-Pyridoxate	AOX1	aldehyde oxidase 1		Yes	C14861	S-(2,2-Dichloro-1-hydroxy)ethyl glutathione	GSTM3	glutathione S-transferase mu 3 (brain)
Yes	C00956	L-2-Aminoadipate	AADAT	aminoadipate aminotransferase		Yes	C14861	S-(2,2-Dichloro-1-hydroxy)ethyl glutathione	GSTM4	glutathione S-transferase mu 4
Yes	C00956	L-2-Aminoadipate	AASDHPPT	aminoadipate-semialdehyde dehydrogenase-phosphopantetheinyl transferase		Yes	C14861	S-(2,2-Dichloro-1-hydroxy)ethyl glutathione	GSTM5	glutathione S-transferase mu 5
Yes	C01026	N,N-Dimethylglycine	BHMT	betaine-homocysteine methyltransferase		Yes	C14861	S-(2,2-Dichloro-1-hydroxy)ethyl glutathione	GSTP1	glutathione S-transferase pi 1
Yes	C01026	N,N-Dimethylglycine	SARDH	sarcosine dehydrogenase		Yes	C14861	S-(2,2-Dichloro-1-hydroxy)ethyl glutathione	GSTT1	glutathione S-transferase theta 1
Yes	C01026	N,N-Dimethylglycine	BHMT2	betaine-homocysteine methyltransferase 2		Yes	C14861	S-(2,2-Dichloro-1-hydroxy)ethyl glutathione	GSTT2	glutathione S-transferase theta 2
Yes	C01026	N,N-Dimethylglycine	DMGDH	dimethylglycine dehydrogenase		Yes	C14861	S-(2,2-Dichloro-1-hydroxy)ethyl glutathione	GSTZ1	glutathione transferase zeta 1
Yes	C01026	N,N-Dimethylglycine	PDPR	pyruvate dehydrogenase phosphatase regulatory subunit		Yes	C14861	S-(2,2-Dichloro-1-hydroxy)ethyl glutathione	MGST1	microsomal glutathione S-transferase 1
Yes	C03642	Taurolithocholate sulfate	SULT2A1	sulfotransferase family, cytosolic, 2A, dehydroepiandrosterone (DHEA)-preferring, member 1		Yes	C14861	S-(2,2-Dichloro-1-hydroxy)ethyl glutathione	MGST2	microsomal glutathione S-transferase 2
Yes	C03771	5-Guanidino-2-oxopentanoate	DAO	D-amino-acid oxidase		Yes	C14861	S-(2,2-Dichloro-1-hydroxy)ethyl glutathione	MGST3	microsomal glutathione S-transferase 3
Yes	C03793	N6,N6,N6-Trimethyl-L-lysine	TMLHE	trimethyllysine hydroxylase, epsilon		Yes	C14861	S-(2,2-Dichloro-1-hydroxy)ethyl glutathione	GSTO1	glutathione S-transferase omega 1
Yes	C14861	S-(2,2-Dichloro-1-hydroxy)ethyl glutathione	GSTA1	glutathione S-transferase alpha 1		Yes	C14861	S-(2,2-Dichloro-1-hydroxy)ethyl glutathione	GSTO2	glutathione S-transferase omega 2
Yes	C14861	S-(2,2-Dichloro-1-hydroxy)ethyl glutathione	GSTA2	glutathione S-transferase alpha 2		Yes	C14861	S-(2,2-Dichloro-1-hydroxy)ethyl glutathione	GSTA5	glutathione S-transferase alpha 5
Yes	C14861	S-(2,2-Dichloro-1-hydroxy)ethyl glutathione	GSTA3	glutathione S-transferase alpha 3		Yes	C14861	S-(2,2-Dichloro-1-hydroxy)ethyl glutathione	GSTK1	glutathione S-transferase kappa 1
Yes	C14861	S-(2,2-Dichloro-1-hydroxy)ethyl glutathione	GSTA4	glutathione S-transferase alpha 4		Yes	CE0469	gama-L-glutamyl-L-alanine	GGT1	gamma-glutamyltransferase 1
Yes	C14861	S-(2,2-Dichloro-1-hydroxy)ethyl glutathione	GSTM1	glutathione S-transferase mu 1		Yes	CE0469	gama-L-glutamyl-L-alanine	GGT3	gamma-glutamyltransferase 3 pseudogene
Yes	C14861	S-(2,2-Dichloro-1-hydroxy)ethyl glutathione	GSTM2	glutathione S-transferase mu 2 (muscle)		Yes	CE0469	gama-L-glutamyl-L-alanine	GGTL3	gamma-glutamyltransferase 7
Yes	C14861	S-(2,2-Dichloro-1-hydroxy)ethyl glutathione	GSTM3	glutathione S-transferase mu 3 (brain)		Yes	CE0469	gama-L-glutamyl-L-alanine	GGTLA1	gamma-glutamyltransferase 5
Yes	C14861	S-(2,2-Dichloro-1-hydroxy)ethyl glutathione	GSTM4	glutathione S-transferase mu 4		Yes	CE0469	gama-L-glutamyl-L-alanine	GGTL4	gamma-glutamyltransferase light chain 2
Yes	C14861	S-(2,2-Dichloro-1-hydroxy)ethyl glutathione	GSTM5	glutathione S-transferase mu 5		Yes	CE0469	gama-L-glutamyl-L-alanine	GGT2	gamma-glutamyltransferase 2
Yes	C14861	S-(2,2-Dichloro-1-hydroxy)ethyl glutathione	GSTP1	glutathione S-transferase pi 1		Yes	CE1360	cholesterol sulfate	STS	steroid sulfatase (microsomal), isozyme S
Yes	C14861	S-(2,2-Dichloro-1-hydroxy)ethyl glutathione	GSTT1	glutathione S-transferase theta 1		Yes	CE1360	cholesterol sulfate	SULT1E1	sulfotransferase family 1E, estrogen-preferring, member 1
Yes	C14861	S-(2,2-Dichloro-1-hydroxy)ethyl glutathione	GSTT2	glutathione S-transferase theta 2		Yes	CE5247	2-hydroxyestrone sulfate	SULT1E1	sulfotransferase family 1E, estrogen-preferring, member 1
Yes	C14861	S-(2,2-Dichloro-1-hydroxy)ethyl glutathione	GSTZ1	glutathione transferase zeta 1
Yes	C14861	S-(2,2-Dichloro-1-hydroxy)ethyl glutathione	MGST1	microsomal glutathione S-transferase 1
Yes	C14861	S-(2,2-Dichloro-1-hydroxy)ethyl glutathione	MGST2	microsomal glutathione S-transferase 2
Yes	C14861	S-(2,2-Dichloro-1-hydroxy)ethyl glutathione	MGST3	microsomal glutathione S-transferase 3
Yes	C14861	S-(2,2-Dichloro-1-hydroxy)ethyl glutathione	GSTO1	glutathione S-transferase omega 1
Yes	C14861	S-(2,2-Dichloro-1-hydroxy)ethyl glutathione	GSTO2	glutathione S-transferase omega 2
Yes	C14861	S-(2,2-Dichloro-1-hydroxy)ethyl glutathione	GSTA5	glutathione S-transferase alpha 5
Yes	C14861	S-(2,2-Dichloro-1-hydroxy)ethyl glutathione	GSTK1	glutathione S-transferase kappa 1
Yes	CE1360	cholesterol sulfate	STS	steroid sulfatase (microsomal), isozyme S
Yes	CE1360	cholesterol sulfate	SULT1E1	sulfotransferase family 1E, estrogen-preferring, member 1
Yes	CE5964	EtNP-Man-Man-(EtNP)Man-GlcN-acyl-PI	B4GALT1	UDP-Gal:betaGlcNAc beta 1,4- galactosyltransferase, polypeptide 1
Yes	CE5964	EtNP-Man-Man-(EtNP)Man-GlcN-acyl-PI	STT3A	STT3, subunit of the oligosaccharyltransferase complex, homolog A (S. cerevisiae)
Yes	CE5964	EtNP-Man-Man-(EtNP)Man-GlcN-acyl-PI	B4GALT4	UDP-Gal:betaGlcNAc beta 1,4- galactosyltransferase, polypeptide 4
Yes	CE5964	EtNP-Man-Man-(EtNP)Man-GlcN-acyl-PI	B4GALT3	UDP-Gal:betaGlcNAc beta 1,4- galactosyltransferase, polypeptide 3
Yes	CE5964	EtNP-Man-Man-(EtNP)Man-GlcN-acyl-PI	B4GALT2	UDP-Gal:betaGlcNAc beta 1,4- galactosyltransferase, polypeptide 2
Yes	CE5964	EtNP-Man-Man-(EtNP)Man-GlcN-acyl-PI	B4GALT5	UDP-Gal:betaGlcNAc beta 1,4- galactosyltransferase, polypeptide 5
Yes	CE5964	EtNP-Man-Man-(EtNP)Man-GlcN-acyl-PI	ALG3	asparagine-linked glycosylation 3, alpha-1,3- mannosyltransferase homolog (S. cerevisiae)
Yes	CE5964	EtNP-Man-Man-(EtNP)Man-GlcN-acyl-PI	B3GNT2	UDP-GlcNAc:betaGal beta-1,3-N-acetylglucosaminyltransferase 2
Yes	CE5964	EtNP-Man-Man-(EtNP)Man-GlcN-acyl-PI	FUT9	fucosyltransferase 9 (alpha (1,3) fucosyltransferase)
Yes	CE5964	EtNP-Man-Man-(EtNP)Man-GlcN-acyl-PI	B4GALT7	xylosylprotein beta 1,4-galactosyltransferase, polypeptide 7 (galactosyltransferase I)
Yes	CE5964	EtNP-Man-Man-(EtNP)Man-GlcN-acyl-PI	GBGT1	globoside alpha-1,3-N-acetylgalactosaminyltransferase 1
Yes	CE5964	EtNP-Man-Man-(EtNP)Man-GlcN-acyl-PI	GALNT7	UDP-N-acetyl-alpha-D-galactosamine:polypeptide N-acetylgalactosaminyltransferase 7 (GalNAc-T7)
Yes	CE5964	EtNP-Man-Man-(EtNP)Man-GlcN-acyl-PI	ALG12	asparagine-linked glycosylation 12, alpha-1,6-mannosyltransferase homolog (S. cerevisiae)
Yes	CE5964	EtNP-Man-Man-(EtNP)Man-GlcN-acyl-PI	ALG2	asparagine-linked glycosylation 2, alpha-1,3-mannosyltransferase homolog (S. cerevisiae)
Yes	CE5964	EtNP-Man-Man-(EtNP)Man-GlcN-acyl-PI	B3GNT6	UDP-GlcNAc:betaGal beta-1,3-N-acetylglucosaminyltransferase 6 (core 3 synthase)
Yes	CE5964	EtNP-Man-Man-(EtNP)Man-GlcN-acyl-PI	STT3B	STT3, subunit of the oligosaccharyltransferase complex, homolog B (S. cerevisiae)

## Sheet: Hub metabolites
Duroc-TP1		Duroc - TP2		Landrace - TP1		Landrace - TP2		Duroc - TP1 and TP2		Landrace - TP1 and TP2
Choline		3-Methyl-2-oxobutanoic acid		L-Methionine		3-Methyl-2-oxobutanoic acid		Choline		L-Methionine
3,4-Dihydroxy-L-phenylalanine		Acetoacetate		3-Methyl-2-oxobutanoic acid		D-Glutamate		3-Methyl-2-oxobutanoic acid		3-Methyl-2-oxobutanoic acid
Pyridoxamine		(R)-Lactate		Thiamin		Pyridoxamine		Acetoacetate		D-Glutamate
4-Pyridoxate		D-Erythrose 4-phosphate		sn-glycero-3-Phosphocholine		Deoxycytidine		(R)-Lactate		Thiamin
5-Guanidino-2-oxopentanoate		Xanthine		Chenodeoxycholate		L-2-Aminoadipate		D-Erythrose 4-phosphate		Pyridoxamine
S-(2,2-Dichloro-1-hydroxy)ethyl glutathione		Deoxyuridine		Androsterone glucuronide		N,N-Dimethylglycine		3,4-Dihydroxy-L-phenylalanine		sn-glycero-3-Phosphocholine
		Phenylacetaldehyde		S-(2,2-Dichloro-1-hydroxy)ethyl glutathione		gama-L-glutamyl-L-alanine		Xanthine		Deoxycytidine
		Pyridoxine phosphate		cholesterol sulfate				Deoxyuridine		L-2-Aminoadipate
		L-2-Aminoadipate		2-hydroxyestrone sulfate				Pyridoxamine		N,N-Dimethylglycine
		N,N-Dimethylglycine						Phenylacetaldehyde		Chenodeoxycholate
		Taurolithocholate sulfate						Pyridoxine phosphate		Androsterone glucuronide
		N6,N6,N6-Trimethyl-L-lysine						4-Pyridoxate		S-(2,2-Dichloro-1-hydroxy)ethyl glutathione
		cholesterol sulfate						L-2-Aminoadipate		gama-L-glutamyl-L-alanine
		EtNP-Man-Man-(EtNP)Man-GlcN-acyl-PI						N,N-Dimethylglycine		cholesterol sulfate
								Taurolithocholate sulfate		2-hydroxyestrone sulfate
								5-Guanidino-2-oxopentanoate
								N6,N6,N6-Trimethyl-L-lysine
								S-(2,2-Dichloro-1-hydroxy)ethyl glutathione
								cholesterol sulfate
								EtNP-Man-Man-(EtNP)Man-GlcN-acyl-PI

## Sheet: Comparison_QTL database
Gene symbol	QTL ID	QTL symbol	Trait name	Assotype	MapType	Chromosome	Position cm	Candidate gene name
NT5E	55815	OBIN	Obesity index	Association	Genome	1	29.34	5'-nucleotidase, ecto (CD73)
NT5E	28062	RFI	Residual feed intake	Association	Genome	1	29.35	5'-nucleotidase, ecto (CD73)
ALDH1A3	171393	NWEAN	Number weaned	Association	Genome	1	0	aldehyde dehydrogenase 1 family member A3
ALDH1A3	171403	NBA	Total number born alive	Association	Genome	1	0	aldehyde dehydrogenase 1 family member A3
ALDH1A3	171414	WCI	Weaning to conception interval	Association	Genome	1	0	aldehyde dehydrogenase 1 family member A3
ALDH1A3	171425	NLTR	Number of litters	Association	Genome	1	0	aldehyde dehydrogenase 1 family member A3
ALDH1A3	171436	NWEAN	Number weaned	Association	Genome	1	0	aldehyde dehydrogenase 1 family member A3
ALDH1A3	171446	NNPD	Number of non-productive days	Association	Genome	1	0	aldehyde dehydrogenase 1 family member A3
HSD17B4	122476	HCWT	Carcass weight (hot)	Association	Genome	2	101.15	hydroxysteroid 17-beta dehydrogenase 4
HSD17B4	122477	10RIBBFT	Backfat at tenth rib	Association	Genome	2	101.15	hydroxysteroid 17-beta dehydrogenase 4
HSD17B4	122478	DRIPL	Drip loss	Association	Genome	2	101.15	hydroxysteroid 17-beta dehydrogenase 4
BHMT	2799	TNMF	Total muscle fiber number	QTL	Linkage	2	141	betaine--homocysteine S-methyltransferase
BHMT	2800	NUMMF	Number of muscle fibers per unit area	QTL	Linkage	2	145	betaine--homocysteine S-methyltransferase
DMGDH	140129	BALWT	Litter weight, piglets born alive	Association	Genome	2	0	dimethylglycine dehydrogenase
NUDT3	172597	LMA	Loin muscle area	Association	Genome	7	0	nudix (nucleoside diphosphate linked moiety X)-type motif 3
NUDT3	172617	LMDEP	Loin muscle depth	Association	Genome	7	0	nudix (nucleoside diphosphate linked moiety X)-type motif 3
NUDT3	172697	LMA	Loin muscle area	Association	Genome	7	0	nudix (nucleoside diphosphate linked moiety X)-type motif 3
NUDT3	172698	LMDEP	Loin muscle depth	Association	Genome	7	0	nudix (nucleoside diphosphate linked moiety X)-type motif 3
UGT2A1	29651	MCH	Mean corpuscular hemoglobin content	Association	Genome	8	64.29	UDP glucuronosyltransferase 2 family, polypeptide A1, complex locus
UGT2A1	29652	MCV	Mean corpuscular volume	Association	Genome	8	64.29	UDP glucuronosyltransferase 2 family, polypeptide A1, complex locus
PLD2	21532	LMA	Loin muscle area	Association	Genome	12	112.6	phospholipase D2
MAOA	24218	ADG	Average daily gain	Association	Genome	X	154.6	monoamine oxidase A
MAOA	24219	LMA	Loin muscle area	Association	Genome	X	154.6	monoamine oxidase A
MAOA	24220	HAMP	Ham percentage	Association	Genome	X	154.6	monoamine oxidase A
MAOA	24221	pH	pH 24 hr post-mortem (loin)	Association	Genome	X	154.6	monoamine oxidase A
MAOA	24214	LMA	Loin muscle area	Association	Genome	X	154.6	monoamine oxidase A
MAOA	24215	LEANP	Lean meat percentage	Association	Genome	X	154.6	monoamine oxidase A
MAOA	24216	IMF	Intramuscular fat content	Association	Genome	X	154.6	monoamine oxidase A
MAOA	24217	IMF	Intramuscular fat content	Association	Genome	X	154.6	monoamine oxidase A
